# Supplementary material for: CRISPR/Cas9 Landscape: Current State and Future Perspectives
Source: Int J Mol Sci. 2023 Nov 8;24(22):16077. doi: 10.3390/ijms242216077 (PMC10671331; doi:10.3390/ijms242216077)
Supplement: Supplementary file 1 [file ijms-24-16077-s001.zip]

Archive with 1 entries (1 files):
- Suppl_tables.xlsx
