# Supplementary material for: CRISPR/Cas9 Landscape: Current State and Future Perspectives
Source: Int J Mol Sci. 2023 Nov 8;24(22):16077. doi: 10.3390/ijms242216077 (PMC10671331; doi:10.3390/ijms242216077)
Supplement: Supplementary file 1 [file ijms-24-16077-s001.zip › Suppl_tables.xlsx]

## Sheet: index
CRISPR/Cas9 landscape: current state and future perspectives
Marina Tyumentseva†, Aleksandr Tyumentsev†,* and Vasiliy Akimkin
Central Research Institute of Epidemiology, Novogireevskaya str., 3a, 111123 Moscow, Russia
Table S1. Genome editing clinical trials are mentioned at CRISPR Medicine News website
Table S2. Verified anti-CRISPR Cas9 type II proteins
Table S3. CRISPR/Cas9 orthologs among Bacillota, Bacteroidota, Pseudomonadota and other phylums
Table S4. CRISPR/Cas9 orthologs

## Sheet: S1
Table S1. Genome editing clinical trials are mentioned at CRISPR Medicine News website
#	TrialID	Disease	Sponsor	Information	Mode of action	Delivery method
1	NCT03728322	Beta-Thalassemia	Allife Medical Science And Technology Co., Ltd	Patient-specific iHSCs Using CRISPR/Cas9.	CRISPR/Cas9	-
2	NCT03655678	Beta-Thalassemia	Vertex Pharmaceuticals, Inc.	Autologous CRISPR-Cas9 Modified CD34+ Human Hematopoietic Stem and Progenitor Cells (hHSPCs).	CRISPR/Cas9	RNP, electroporation
3	NCT04205435	Beta-Thalassemia	Bioray Laboratories - Bangyao Biotechnology Co., Ltd.	Autologous hematopoietic stem cells will be manufactured using CRISPR/Cas9.	CRISPR/Cas9	-
4	NCT04211480	Beta-Thalassemia	Bioray Laboratories - Bangyao Biotechnology Co., Ltd.	Autologous hematopoietic stem cells will be manufactured using CRISPR/Cas9.	CRISPR/Cas9	-
5	NCT05442346	Beta-Thalassemia	Bioray Laboratories	Autologous hematopoietic stem cells will be manufactured using Glycosylase Base Editors (Cas9 nickase, a cytidine deaminase and a uracil-DNA glycosylase (Ung)).	Base editor, CRISPR/Cas9	-
6	2017-004805-42	Haemophilia B Factor IX	Sangamo Therapeutics, Inc.	AAV2/6 Factor IX Gene Therapy via Zinc Finger Nuclease (ZFN).	ZFN	-
7	NCT02695160	Haemophilia B	Sangamo Therapeutics, Inc.	Zinc Finger Nuclease Therapeutic SB-FIX.	ZFN	-
8	NCT02388594	Human Immunodeficiency Virus Infection	University Of Pennsylvania	T-Cells Genetically Modified at the CCR5 Gene by Zinc Finger Nucleases SB-728mR.	ZFN	-
9	NCT05143307	Human Immunodeficiency Virus Infection	Excision BioTherapeutics	Adeno-associated virus (AAV9) delivering CRISPR/Cas9 guide RNAs directed to HIV-1 LTR U3 upstream promoter region.	CRISPR/Cas9	adeno-associated virus (AAV9) delivering CRISPR/Cas9 guide RNAs
10	NCT00842634	Human Immunodeficiency Virus Infection	University Of Pennsylvania	T-Cells Genetically Modified at the CCR5 Gene by Zinc Finger Nucleases SB-728.	ZFN	-
11	NCT01044654	Human Immunodeficiency Virus Infection	Sangamo Therapeutics, Inc.	T-cells Genetically Modified at the CCR5 Gene by Zinc Finger Nucleases.	ZFN	-
12	NCT01252641	Human Immunodeficiency Virus Infection	Sangamo Therapeutics, Inc.	T-cells Genetically Modified at the CCR5 Gene by Zinc Finger Nucleases.	ZFN	-
13	NCT02225665	Human Immunodeficiency Virus Infection	Sangamo BioSciences, Inc.	ZFN SB-728mR-T.	ZFN	-
14	NCT02500849	Human Immunodeficiency Virus Infection	City Of Hope Medical Center	Zinc Finger Nuclease CCR5-modified Hematopoietic Stem/​Progenitor Cells.	ZFN	-
15	NCT03164135	Human Immunodeficiency Virus Infection	Affiliated Hospital To Academy Of Military Medical Sciences	CRISPR/Cas9 CCR5 Gene Modified CD34+ Hematopoietic Stem/Progenitor Cells.	CRISPR/Cas9	-
16	NCT03617198	Human Immunodeficiency Virus Infection	University Of Pennsylvania	CD4 CAR+ ZFN-modified T Cells.	ZFN	-
17	NCT03666871	Human Immunodeficiency Virus Infection	University Of Cincinnati	CD4+ T Cells Genetically Modified at the CCR5 Gene by Zinc Finger Nucleases SB-728.	ZFN	-
18	NCT05456880	Sickle Cell Disease	Beam Therapeutics	ABE (Cas9) that incorporates A → G base edits in the HBG1 and HBG2 gene promoters, which regulate the expression of HbF.	Base editor, CRISPR/Cas9	BE RNP, electroporation
19	2018-001320-19	Sickle Cell Disease	Vertex Pharmaceuticals, Inc.	Autologous CRISPR-Cas9 Modified CD34+ Human Hematopoietic Stem and Progenitor Cells.	CRISPR/Cas9	RNP, electroporation
20	NCT03653247	Sickle Cell Disease	Sangamo Therapeutics, Inc.	zinc finger nuclease (ZFN) gene-edited cell therapy candidate.	ZFN	-
21	NCT03745287	Sickle Cell Disease	Vertex Pharmaceuticals, Inc.	Autologous CRISPR-Cas9 Modified CD34+ Human Hematopoietic Stem and Progenitor Cells.	CRISPR/Cas9	RNP, electroporation
22	NCT04443907	Sickle Cell Disease	Novartis Pharmaceuticals	Ex vivo, CRISPR/Cas9-edited, CD34+ cellular product with a targeted disruption of the HBG1/HBG2.	CRISPR/Cas9	RNP, electroporation
23	NCT04774536	Sickle Cell Disease	Mark Walters, MD	CRISPR/Cas9 Corrected Hematopoietic Stem Cells.	CRISPR/Cas9	RNP
24	NCT04819841	Sickle Cell Disease	Graphite Bio, Inc.	Proprietary HiFi Cas9.	CRISPR/Cas9	RNP?
25	NCT04853576	Sickle Cell Disease	Editas Medicine, Inc.	Desirable Editing with Cas12a at the HBG1/2 Promoter.	CRISPR/Cas12	RNP
26	NCT05329649	Sickle Cell Disease	Vertex Pharmaceuticals, Inc.	CRISPR/Cas9 modified CD34+ human hematopoietic stem and progenitor cells.	CRISPR/Cas9	RNP, electroporation
27	NCT05951205	Sickle Cell Disease	Vertex Pharmaceuticals, Inc.	CRISPR/Cas9-based treatment.	CRISPR/Cas9	RNP, electroporation
28	NCT04208529	Sickle Cell Disease And Transfusion Dependent Beta-Thalassaemia	Vertex Pharmaceuticals, Inc.	Autologous CRISPR-Cas9 Modified Hematopoietic Stem Cells.	CRISPR/Cas9	RNP, electroporation
29	NCT05477563	Sickle Cell Disease And Transfusion Dependent Beta-Thalassaemia	Vertex Pharmaceuticals, Inc.	Autologous CRISPR/Cas9 modified CD34+ human hematopoietic stem and progenitor cells.	CRISPR/Cas9	RNP, electroporation
30	ChiCTR2100052858	Transfusion Dependent Beta-Thalassaemia	923rd Hospital Of The People's Liberation Army	CD34+ cells edited with CRISPR/Cas9.	CRISPR/Cas9	-
31	ChiCTR2100053406	Transfusion Dependent Beta-Thalassaemia	The First Affiliated Hospital, Guangxi Medical University	CD34+ cells edited with CRISPR/Cas9.	CRISPR/Cas9	-
32	NCT04925206	Transfusion Dependent Beta-Thalassaemia	EdiGene (GuangZhou), Inc.	Autologous CRISPR/Cas9 Modified CD34+ Human Hematopoietic Stem and Progenitor Cells.	CRISPR/Cas9	Cas9 mRNA and synthetic sgRNA, electroporation
33	NCT03432364	Transfusion Dependent Beta-Thalassemia	Sangamo Therapeutics, Inc.	Patient's own blood stem cells genetically modified in the laboratory using Sangamo's zinc finger nuclease (ZFN).	ZFN	-
34	NCT04390971	Transfusion Dependent Beta-Thalassemia	Institute Of Hematology And Blood Diseases Hospital	Autologous CD34+ cells using CRISPR/Cas9.	CRISPR/Cas9	Cas9 mRNA and synthetic sgRNA, electroporation
35	NCT05444894	Transfusion Dependent Beta-Thalassemia	Editas Medicine, Inc.	Desirable Editing with Cas12a at the HBG1/2 Promoter.	CRISPR/Cas12	RNP
36	NCT05356195	Transfusion-Dependent Β-Thalassemia	Vertex Pharmaceuticals, Inc.	CRISPR/Cas9 modified CD34+ human hematopoietic stem and progenitor cells.	CRISPR/Cas9	RNP, electroporation
37	NCT05577312	Transfusion-Dependent Β-Thalassemia	Bioray Laboratories	Autologous CRISPR-Cas9 modified CD34+ human hematopoietic stem and progenitor cells.	CRISPR/Cas9	-
38	NCT04037566	Acute Lymphoblastic Leukemia	Xijing Hospital, The Fourth Military Medical University	CD19-specific CAR-T cells with edited endogenous HPK1.	-	-
39	NCT04984356	Acute Lymphoblastic Leukemia	Wugen, Inc.	CRISPR/Cas9 gene-editing to delete CD7 prevented self-killing, and deletion of the T-cell receptor alpha constant (TRAC).	CRISPR/Cas9	-
40	2018-001018-14	Acute Myeloid Leukaemia	Cellectis S.A.	UCART123 cells are TCRαβneg T cells generated from healthy donors using TALEN® gene-editing technology.	TALEN	-
41	NCT04106076	Acute Myeloid Leukaemia	Cellectis S.A.	UCART123 cells are TCRαβneg T cells generated from healthy donors using TALEN® gene-editing technology.	TALEN	-
42	NCT04614636	Acute Myeloid Leukaemia	Fate Therapeutics, Inc.	-	-	-
43	NCT03190278	Acute Myeloid Leukemia	Cellectis S.A.	UCART123 cells are TCRαβneg T cells generated from healthy donors using TALEN® gene-editing technology.	TALEN	-
44	NCT04849910	Acute Myeloid Leukemia	Vor Biopharma	CRISPR/Cas9.	CRISPR/Cas9	RNP, electroporation
45	NCT05066165	Acute Myeloid Leukemia	Intellia Therapeutics	CRISPR/Cas9-engineered T cell receptor (TCR)-T cell therapy.	CRISPR/Cas9	lipid nanoparticle (LNP) containing mRNA encoding SpCas9 and sgRNA
46	NCT05309733	Acute Myeloid Leukemia	Vor Biopharma	CRISPR/Cas9.	CRISPR/Cas9	RNP, electroporation
47	NCT05662904	Acute Myeloid Leukemia	German Cancer Research Center	Donor-derived CD34+ HSC with CRISPR/Cas9-mediated CD33 deletion.	CRISPR/Cas9	-
48	NCT04417764	Advanced Hepatocellular Carcinoma	Central South University	The PD-1 knockout engineered T cells were also prepared from autologous origin using CRISPR Cas9 technology.	CRISPR/Cas9	-
49	NCT03398967	B Cell Malignancies, B Cell Leukemia, B Cell Lymphoma	Chinese PLA General Hospital	Universal CRISPR-Cas9 Gene-Editing CAR-T Cells.	CRISPR/Cas9	-
50	NCT03166878	B Cell Malignancy	Chinese PLA General Hospital	Universal CRISPR-Cas9 Gene-Editing CAR-T Cells.	CRISPR/Cas9	-
51	NCT04557436	B-Cell Acute Lymphoblastic Leukemia	Great Ormond Street Hospital For Children NHS Foundation Trust	CRISPR-CAR Genome Edited T Cells.	CRISPR/Cas9	Lentiviral vector?
52	2019-003462-40	B-Cell Acute Lymphoblastic Leukaemia	Great Ormond Street Hospital For Children NHS Foundation Trust	CRISPR-CAR Genome Edited T Cells.	CRISPR/Cas9	Lentiviral vector?
53	NCT03666000	B-Cell Acute Lymphoblastic Leukaemia	Precision BioSciences, Inc.	Genome editing enzyme, I-CreI.	I-CreI	-
54	NCT02746952	B-Cell Acute Lymphoblastic Leukemia	Institut De Recherches Internationales Servier	TALEN.	TALEN	-
55	NCT02808442	B-Cell Acute Lymphoblastic Leukemia	Institut De Recherches Internationales Servier	TALEN.	TALEN	-
56	NCT03232619	B-Cell Acute Lymphoblastic Leukemia	Bioray Laboratories - Bangyao Biotechnology Co., Ltd.	-	-	-
57	NCT03298828	B-Cell Acute Lymphoblastic Leukemia	Third Military Medical University	-	-	-
58	NCT04150497	B-Cell Acute Lymphoblastic Leukemia	Cellectis S.A.	TALEN.	TALEN	-
59	NCT04154709	B-Cell Acute Lymphoblastic Leukemia	Xuzhou Medical University	CRISPR/Cas9-engineered universal CD19/CD22 dual-targeted CAR-T cells.	CRISPR/Cas9	RNP, electroporation
60	NCT04629729	B-Cell Malignancies	Fate Therapeutics, Inc.	-	-	-
61	NCT04035434	B-Cell Malignancy	CRISPR Therapeutics AG	The cells are from healthy adult volunteer donors that are genetically modified ex vivo using CRISPR/Cas9.	CRISPR/Cas9	AAV or LNP (mRNA Cas9 and gRNA)
62	NCT04637763	B-Cell Non-Hodgkin Lymphoma	Caribou Biosciences, Inc.	Allogeneic anti-CD19 CAR-T cell therapy engineered using Cas9 CRISPR hybrid RNA-DNA (chRDNA) technology.	CRISPR/Cas9	-
63	NCT02863913	Bladder Cancer, Invasive	Peking University	CRISPR/Cas9 therapeutics in cancer.	CRISPR/Cas9	-
64	NCT04768608	Castrate-Resistant Prostate Cancer	Zhejiang University	-	-	-
65	NCT03081715	Esophageal Cancer	Hangzhou Cancer Hospital	-	-	-
66	NCT04426669	Gastro-Intestinal Cancer	Intima Bioscience, Inc.	CRISPR/Cas9 System.	CRISPR/Cas9	-
67	NCT02800369	Human Papillomavirus (HPV) Related Cervical Cancer	Huazhong University Of Science And Technology	Molecular-targeted Therapy Using Zinc Finger Nuclease.	ZFN	-
68	NCT03057912	Human Papillomavirus (HPV) Related Cervical Cancer	First Affiliated Hospital, Sun Yat-Sen University	TALEN and CRISPR/Cas9.	TALEN	-
69	NCT03226470	Human Papillomavirus (HPV) Related Cervical Cancer	Huazhong University Of Science And Technology	TALEN.	TALEN	-
70	NCT04416984	Large B-Cell Lymphoma	Allogene Therapeutics, Inc.	-	-	-
71	NCT05239143	Solid Tumors	Poseida Therapeutics, Inc.	Cas-CLOVER.	Cas-CLOVER	mRNA, gRNA nucleoporation
72	NCT02793856	Metastatic Non-Small Cell Lung Cancer	Sichuan University	-	-	-
73	NCT04960579	Multiple Myeloma	Poseida Therapeutics, Inc.	Cas-CLOVER.	Cas-CLOVER	mRNA, gRNA nucleoporation
74	NCT05000450	Multiple Myeloma	Allogene Therapeutics, Inc.	-	-	-
75	NCT05069935	Multiple Myeloma	Fate Therapeutics, Inc.	-	-	-
76	NCT05308875	Multiple Myeloma	Bioray Laboratories	-	-	-
77	NCT03399448	Multiple Myeloma	University Of Pennsylvania	CRISPR/Cas9.	CRISPR/Cas9	RNP, electroporation
78	NCT03492268	Multiple Myeloma	Bioray Laboratories - Bangyao Biotechnology Co., Ltd.	-	-	-
79	NCT03752541	Multiple Myeloma	Bioray Laboratories - Bangyao Biotechnology Co., Ltd.	-	-	-
80	NCT04093596	Multiple Myeloma	Allogene Therapeutics, Inc.	-	-	-
81	NCT04142619	Multiple Myeloma	Cellectis S.A.	TALEN.	TALEN	-
82	NCT04171843	Multiple Myeloma	Precision BioSciences, Inc.	Genome editing enzyme, I-CreI.	I-CreI	-
83	NCT04244656	Multiple Myeloma	CRISPR Therapeutics AG	Allogeneic CRISPR/Cas9-Engineered T Cells.	CRISPR/Cas9	AAV or LNP (mRNA Cas9 and gRNA)
84	NCT05182073	Multiple Myeloma	Fate Therapeutics, Inc.	-	-	-
85	NCT03545815	Solid Tumors	Chinese PLA General Hospital	CRISPR/Cas9 mediated PD-1 and TCR gene-knocked out.	CRISPR/Cas9	-
86	NCT03044743	Nasopharyngeal Carcinoma	Yang Yang, MD, PhD, MSCR, The Affiliated Nanjing Drum Tower Hospital Of Nanjing University Medical School	CRISPR/Cas9 mediated PD-1 knockout-T cells.	CRISPR/Cas9	-
87	2018-003916-38	Non-Hodgkin Lymphoma	CRISPR Therapeutics AG	CRISPR/Cas9–Engineered T Cells.	CRISPR/Cas9	AAV or LNP (mRNA Cas9 and gRNA)
88	NCT03939026	Non-Hodgkin Lymphoma	Allogene Therapeutics, Inc.	-	-	-
89	NCT04030195	Non-Hodgkin Lymphoma	Precision BioSciences, Inc.	Genome editing enzyme, I-CreI.	I-CreI	-
90	NCT04649112	Non-Hodgkin Lymphoma	Precision BioSciences, Inc.	Genome editing enzyme, I-CreI.	I-CreI	-
91	NCT05169489	Non-Hodgkin Lymphoma	2seventy Bio	-	-	-
92	NCT05332054	Non-Hodgkin Lymphoma	Caribou Biosciences, Inc.	CRISPR/Cas9.	CRISPR/Cas9	-
93	NCT05566223	Non-Small Cell Lung Cancer	Intima Bioscience, Inc.	CRISPR/Cas9.	CRISPR/Cas9	-
94	NCT03525782	Non-Small Cell Lung Cancer	First Affiliated Hospital Of Guangdong Pharmaceutical University	-	-	-
95	NCT03525652	Prostate Cancer	The First Affiliated Hospital Of Guangdong Pharmaceutical University	CRISPR/Cas9.	CRISPR/Cas9	-
96	NCT05949125	Relapsed Or Refractory Acute Myeloid Leukemia	AvenCell Europe GmbH	CRISPR/Cas9.	CRISPR/Cas9	-
97	NCT04227015	Relapsed Or Refractory B Cell Malignancies	Zhejiang University	CRISPR/Cas9.	CRISPR/Cas9	RNP, electroporation
98	NCT04026100	Relapsed Or Refractory B-Cell Lymphoma	The First Affiliated Hospital Of Nanjing Medical University	CRISPR/Cas9.	CRISPR/Cas9	RNP, electroporation
99	NCT03229876	Relapsed Or Refractory B-Cell Malignanciess	Bioray Laboratories - Shanghai Bangyao Biotechnology Co., Ltd.	-	-	-
100	NCT04933825	Relapsed Or Refractory B-Cell Malignancies	EdiGene (GuangZhou), Inc.	CRISPR/Cas9.	CRISPR/Cas9	mRNA and synthetic sgRNA electroporation
101	NCT05643742	Relapsed Or Refractory B-Cell Malignancies	CRISPR Therapeutics AG	Ex vivo using CRISPR/Cas9.	CRISPR/Cas9	AAV or LNP (mRNA Cas9 and gRNA)
102	NCT04213469	Relapsed Or Refractory B-Cell Malignancies, Non-Hodgkin Lymphoma	Bioray Laboratories - Bangyao Biotechnology Co., Ltd.	-	-	-
103	NCT05795595	Solid Tumors	CRISPR Therapeutics AG	Ex vivo using CRISPR/Cas9.	CRISPR/Cas9	AAV or LNP (mRNA Cas9 and gRNA)
104	NCT04767308	Relapsed/Refractory Haematopoietic Malignancies	Huazhong University Of Science And Technology	CRISPR/Cas9.	CRISPR/Cas9	-
105	NCT05722418	Relapsed/Refractory Multiple Myeloma	Caribou Biosciences, Inc.	CRISPR/Cas9.	CRISPR/Cas9	-
106	NCT04438083	Renal Cell Carcinoma	CRISPR Therapeutics AG	CRISPR/Cas9-Engineered T Cells.	CRISPR/Cas9	AAV or LNP (mRNA Cas9 and gRNA)
107	NCT03747965	Solid Tumors	Chinese PLA General Hospital	CRISPR/Cas9.	CRISPR/Cas9	-
108	NCT04976218	Solid Tumors	Chinese PLA General Hospital	CRISPR/Cas9.	CRISPR/Cas9	-
109	NCT04842812	Solid Tumors	Second Affiliated Hospital Of Guangzhou Medical University	CRISPRA-CAS9.	CRISPR/Cas9	-
110	NCT03970382	Solid Tumors	PACT Pharma, Inc.	-	-	-
111	NCT05361174	Solid Tumors	Iovance Biotherapeutics, Inc.	TALEN.	TALEN	-
112	NCT05395052	Solid Tumors	Fate Therapeutics, Inc.	-	-	-
113	ChiCTR1900025311	T-Cell Acute Lymphoblastic Leukaemia	Xinqiao Hospital Of Chongqing, Second Affiliated Hospital Of The Army Medical University, Hematology Department	-	-	-
114	NCT03690011	T-Cell Acute Lymphoblastic Leukemia	Baylor College Of Medicine	-	-	-
115	NCT05397184	T-Cell Acute Lymphoid Leukaemia	Great Ormond Street Hospital For Children NHS Foundation Trust	-	Base editor, CRISPR/Cas9	mRNA and synthetic sgRNA electroporation
116	NCT04264078	T-Cell Chronic Lymphoblastic Leukaemia	Xinqiao Hospital Of Chongqing	-	-	-
117	NCT04502446	T-Cell Lymphoma	CRISPR Therapeutics AG	Allogeneic CRISPR/Cas9-Engineered T Cells.	CRISPR/Cas9	AAV or LNP (mRNA Cas9 and gRNA)
118	NCT04560790	Herpes Simplex Virus Refractory Keratitis	Shanghai BDgene Co., Ltd.	CRISPR/Cas9.	CRISPR/Cas9	original delivery technology VLP to transduce CRISPR (Cas9 mRNA)
119	NCT03872479	Leber Congenital Amaurosis	Editas Medicine, Inc.	CRISPR/Cas9-based experimental medicine.	CRISPR/Cas9	AAV
120	2018-000192-33	Mucopolysaccharidosis Type II	Sangamo Therapeutics, Inc.	SB-913, a rAAV2/6-based Gene Transfer, Zinc Finger Nuclease (ZFN).	ZFN	-
121	2018-000206-28	Mucopolysaccharidosis I	Sangamo Therapeutics, Inc.	SB-318, a rAAV2/6-based Gene Transfer, Zinc Finger Nuclease (ZFN).	ZFN	-
122	NCT03041324	Mucopolysaccharidosis II	Sangamo Therapeutics, Inc.	Zinc Finger Nuclease (ZFN).	ZFN	-
123	NCT02702115	Mucopolysaccharidosis Type I	Sangamo Therapeutics, Inc.	Zinc Finger Nuclease (ZFN).	ZFN	-
124	NCT05222178	Phenylketonuria	Homology Medicines	-	-	-
125	NCT05210530	Type 1 Diabetes	CRISPR Therapeutics AG	CRISPR/Cas9.	CRISPR/Cas9	AAV or LNP (mRNA Cas9 and gRNA)
126	NCT05565248	Type 1 Diabetes	CRISPR Therapeutics AG	CRISPR/Cas9.	CRISPR/Cas9	AAV or LNP (mRNA Cas9 and gRNA)
127	NCT05398029	Familial Hypercholesterolemia	Verve Therapeutics, Inc.	Base editor, Cas9.	Base editor, CRISPR/Cas9	ABE Cas9 mRNA, gRNA LNP
128	NCT05120830	Hereditary Angioedema	Intellia Therapeutics	CRISPR/Cas9.	CRISPR/Cas9	Cas9 mRNA and synthetic sgRNA LNP
129	NCT04601051	Transthyretin Amyloidosis	Intellia Therapeutics	CRISPR/Cas9.	CRISPR/Cas9	Cas9 mRNA and synthetic sgRNA LNP
130	NCT05144386	Human Immunodeficiency Virus Infection	Excision BioTherapeutics	Adeno-associated virus (AAV9) delivering CRISPR/Cas9.	CRISPR/Cas9	AAV
https://crisprmedicinenews.com/clinical-trials/ accessed on 05-Sep-2023

## Sheet: S2
Table S2. Verified anti-CRISPR Cas9 type II proteins
#	ProteinID	Family	Type	Source	Comments	Reference
1	WP_028357638.1	AcrIIC1	II-C	Brackiella oedipodis	AcrIIC1 inhibits the activity of one or more representative type II-C Cas9 orthologs.	[74]
2	WP_049360089.1	AcrIIC1	II-C	Neisseria meningitidis	AcrIIC1 inhibits the activity of one or more representative type II-C Cas9 orthologs.	[74]
3	WP_042743678.1	AcrIIC2	II-C	Neisseria meningitidis	AcrIIC2 has robust anti-CRISPR II-C activity.	[74]
4	WP_042743676.1	AcrIIC3	II-C	Neisseria meningitidis	AcrIIC3 has robust anti-CRISPR II-C activity. It appears to be the most potent to inhibit editing of human genome.	[74]
5	AEO04364.1	AcrIIA1	II-A	Listeria monocytogenes J0161	AcrIIA1 prevents Cas9 binding and gene editing in bacteria and human cells, including currently the most widely used Cas9 from Streptococcus pyogenes.	[75]
6	AEO04363.1	AcrIIA2	II-A	Listeria monocytogenes J0161	AcrIIA2 prevents Cas9 binding and gene editing in bacteria and human cells, including currently the most widely used Cas9 from Streptococcus pyogenes.	[75]
7	EXL25968.1	AcrIIA3	II-A	Listeria monocytogenes Lm_1880	AcrIIA3 prevents Cas9 binding and gene editing in bacteria and human cells, including currently the most widely used Cas9 from Streptococcus pyogenes.	[75]
8	AEO04689.1	AcrIIA4	II-A	Listeria monocytogenes J0161	AcrIIA4 prevents Cas9 binding and gene editing in bacteria and human cells, including currently the most widely used Cas9 from Streptococcus pyogenes.	[75]
9	ASD50988.1	AcrIIA5	II-A	Streptococcus phage D4276	An anti-CRISPR from a virulent streptococcal phage inhibits Streptococcus pyogenes Cas9.	[319]
10	WP_049372635.1	AcrIIC4	II-C	Haemophilus parainfluenzae	AcrIIC4 expression completely inhibits the activity of HpaCas9 and decreases the activity of NmeCas9 by 100-fold.	[320]
11	WP_002642161.1	AcrIIC5	II-C	Simonsiella muelleri	AcrIIC5 expression completely inhibites the activity of both NmeCas9 and HpaCas9.	[320]
12	VDB32354.1	AcrIIA7	II-A	metagenome	AcrIIA7 inhibits SpCas9 activity in DNA cleavage assay in vitro.	[321]
13	VDB32352.1	AcrIIA8	II-A	metagenome	AcrIIA8 inhibits SpCas9 activity in DNA cleavage assay in vitro.	[321]
14	VDB32351.1	AcrIIA9	II-A	metagenome	AcrIIA9 inhibits SpCas9 activity in DNA cleavage assay in vitro.	[321]
15	VDB32353.1	AcrIIA10	II-A	metagenome	AcrIIA10 inhibits SpCas9 activity in DNA cleavage assay in vitro.	[321]
16	AVO22749.1	AcrIIA6	II-A	Streptococcus phage D1811	AcrIIA6 from S. thermophilus phages inhibits Cas9-mediated genome editing of human cells.	[322]
17	AVO22721.1	AcrIIA6	II-A	Streptococcus phage D1024	AcrIIA6 from S. thermophilus phages inhibit Cas9-mediated genome editing of human cells.	[322]
18	WP_064786071.1	AcrIIA11	II-A	Clostridiales	AcrIIA11 inhibits SpyCas9.	[323]
19	OHE28210.1	AcrIIA11	II-A	Tenericutes bacterium GWC2_34_14 (subsurface metagenome)	AcrIIA11 inhibits SpyCas9.	[323]
20	OHE43765.1	AcrIIA11	II-A	Tenericutes bacterium RIFOXYA2_FULL_36_32 (subsurface metagenome)	AcrIIA11 inhibits SpyCas9.	[323]
21	WP_006572312.1	AcrIIA11	II-A	Pseudoflavonifractor capillosus	AcrIIA11 inhibits SpyCas9.	[323]
22	WP_009258904.1	AcrIIA11	II-A	Flavonifractor plautii	AcrIIA11 inhibits SpyCas9.	[323]
23	WP_054338718.1	AcrIIA11	II-A	Clostridia bacterium UC5.1-2H11	AcrIIA11 inhibits SpyCas9.	[323]
24	WP_016321673.1	AcrIIA11	II-A	Oscillibacter sp. 1-3	AcrIIA11 inhibits SpyCas9.	[323]
25	WP_023346767.1	AcrIIA11	II-A	Firmicutes bacterium ASF500	AcrIIA11 inhibits SpyCas9.	[323]
26	WP_055271317.1	AcrIIA11	II-A	Flavonifractor plautii	AcrIIA11 inhibits SpyCas9.	[323]
27	WP_118651841.1	AcrIIA11	II-A	Clostridium	AcrIIA11 antagonizes SpyCas9.	[323]
28	WP_050337628.1	AcrIIA13	II-A	Staphylococcus schleiferi	AcrIIA13 demonstrates robust inhibition of SauCas9-induced genome editing.	[324]
29	NULL	AcrIIA14	II-A	-	AcrIIA14 demonstrates moderate inhibition of SauCas9-induced genome editing.	[324]
30	WP_142302263.1	AcrIIA15	II-A	Staphylococcus delphini	AcrIIA15 demonstrates moderate inhibition of SauCas9-induced genome editing and SpyCas9-induced genome editing.	[324]
31	WP_061665674.1	AcrIIA16	II-A	Listeria monocytogenes	AcrIIA16 inhibits CRISPR-Cas9 system.	[325]
32	WP_025188019.1	AcrIIA16	II-A	Enterococcus faecalis	AcrIIA16 inhibits CRISPR-Cas9 system.	[325]
33	WP_002401839.1	AcrIIA17	II-A	Enterococcus faecalis	AcrIIA17 inhibits CRISPR-Cas9 system.	[325]
34	WP_074626943.1	AcrIIA17	II-A	Streptococcus gallolyticus	AcrIIA17 inhibits CRISPR-Cas9 system.	[325]
35	WP_099390844.1	AcrIIA18	II-A	Streptococcus macedonicus	AcrIIA18 inhibits CRISPR-Cas9 system.	[325]
36	WP_074627086.1	AcrIIA18	II-A	Streptococcus gallolyticus	AcrIIA18 inhibits CRISPR-Cas9 system.	[325]
37	WP_107591702.1	AcrIIA19	II-A	Staphylococcus simulans	AcrIIA19 inhibits CRISPR-Cas9 system.	[325]
38	WP_100006909.1	AcrIIA19	II-A	Staphylococcus pseudintermedius	AcrIIA19 inhibits CRISPR-Cas9 system.	[325]
39	WP_000384271.1	AcrIIA21	II-A	Streptococcus	AcrIIA21 inhibits SpyCas9, Streptococcus aureus Cas9 (SauCas9) and SinCas9 with low potency.	[73]
40	OHX26873.1	AcrIIA20	II-A	Streptococcus iniae	AcrIIA20 strongly inhibits Streptococcus iniae Cas9 (SinCas9) and weakly inhibits Streptococcus pyogenes Cas9 (SpyCas9).	[73]
41	WP_003731276.1	AcrIIA12	II-A	Listeria monocytogenes	AcrIIA12 inhibits CRISPR-Cas9 system.	[73]
42	WP_053038109.1	AcrIIA13b	II-A	Staphylococcus haemolyticus	AcrIIA13b demonstrates robust inhibition of SauCas9-induced genome editing.	[324]
43	QEH00216.1	AcrIIA22	II-A	uncultured bacterium	AcrIIA22 inhibits the Type II-A CRISPR/Cas system.	[326]
44	AZF92405.1	AcrIIA24	II-A	Streptococcus phage CHPC930	AcrIIA24 potently inhibits St3Cas9.	[327]
45	ARU14017.1	AcrIIA25	II-A	Streptococcus phage P7602	AcrIIA25 exhibits robust inhibitory activities on both SpyCas9 and St3Cas9.	[327]
46	WP_009730541.1	AcrIIA25.1	II-A	Streptococcus sp. F0441	AcrIIA25.1 exhibits robust inhibitory activities on SpyCas9.	[327]
47	RKW07596.1	AcrIIA26	II-A	Streptococcus sp. isolate bin_32	AcrIIA26 exhibits robust inhibitory activities on SpyCas9.	[327]
48	WP_003055855.1	AcrIIA27	II-A	Streptococcus pyogenes K23866	AcrIIA27 exhibits robust inhibitory activities on both SpyCas9 and St3Cas9.	[327]
49	WP_066028544.1	AcrIIA28	II-A	Streptococcus phage Javan128	AcrIIA28 exhibits robust inhibitory activities on both SpyCas9 and St3Cas9.	[327]
50	WP_136281566.1	AcrIIA29	II-A	Streptococcus pyogenes NS3335	AcrIIA29 inactivates St3Cas9.	[327]
51	WP_143877237.1	AcrIIA30	II-A	Streptococcus gordonii NCTC7870	AcrIIA30 strongly inhibites St1Cas9 activity.	[327]
52	WP_033585134.1	AcrIIA31	II-A	Streptococcus sp. SR1	AcrIIA31 strongly inhibites St1Cas9 activity.	[327]
53	WP_199763731.1	AcrIIA32	II-A	Streptococcus uberis NZ01	AcrIIA32 exhibits robust inhibitory activities on both SpyCas9 and St3Cas9.	[327]
54	WP_094140900.1	AcrIIA32.1	II-A	Streptococcus equinus AR3	AcrIIA32.1 exhibits robust inhibitory activities on both SpyCas9 and St3Cas9.	[327]
http://guolab.whu.edu.cn/anti-CRISPRdb/ accessed on 05-Sep-2023

## Sheet: S3
Table S3. CRISPR/Cas9 orthologs among Bacillota, Bacteroidota, Pseudomonadota and other phylums
1. Bacillota					7495
	1.1. Bacilli				6486
		1.1.1. Lactobacillales			4739
			1.1.1.1. Streptococcaceae		2342
				1.1.1.1.1. Streptococcus	2318
				1.1.1.1.2. Lactococcus	22
				1.1.1.1.3. Floricoccus	2
			1.1.1.2. Lactobacillaceae		1626
				1.1.1.2.1. Lactobacillus	292
				1.1.1.2.2. Lactiplantibacillus	182
				1.1.1.2.3. Limosilactobacillus	173
				1.1.1.2.4. Ligilactobacillus	165
				1.1.1.2.5. Lacticaseibacillus	162
				1.1.1.2.6. Pediococcus	155
				1.1.1.2.7. Latilactobacillus	99
				1.1.1.2.8. Others	398
			1.1.1.3. Enterococcaceae		656
				1.1.1.3.1. Enterococcus	624
				1.1.1.3.2. Vagococcus	29
				1.1.1.3.3. Others	3
			1.1.1.4. Others		115
		1.1.2. Bacillales			1747
			1.1.2.1. Listeriaceae		841
				1.1.2.1.1. Listeria	823
				1.1.2.1.2. Brochothrix	18
			1.1.2.2. Staphylococcaceae		624
				1.1.2.2.1. Staphylococcus	525
				1.1.2.2.2. Macrococcus	65
				1.1.2.2.3. Mammaliicoccus	28
				1.1.2.2.4. Others	6
			1.1.2.3. Bacillaceae		247
				1.1.2.3.1. Bacillus	138
				1.1.2.3.2. Geobacillus	43
				1.1.2.3.3. Others	66
			1.1.2.4. Others		35
	1.2. Clostridia				574
		1.2.1. Eubacteriales			574
			1.2.1.1. Lachnospiraceae		247
				1.2.1.1.1. Blautia	63
				1.2.1.1.2. Roseburia	52
				1.2.1.1.3. Dorea	34
				1.2.1.1.4. Coprococcus	23
				1.2.1.1.5. Anaerostipes	12
				1.2.1.1.6. Lachnospira	11
				1.2.1.1.7. Others	52
			1.2.1.2. Oscillospiraceae		158
				1.2.1.2.1. Ruminococcus	102
				1.2.1.2.2. Ruthenibacterium	22
				1.2.1.2.3. Oscillibacter	9
				1.2.1.2.4. Others	25
			1.2.1.3. Clostridiaceae		94
			1.2.1.4. Eubacteriaceae		54
			1.2.1.5. Others		21
	1.3. Others				435
2. Bacteroidota					1696
	2.1. Flavobacteriia				834
		2.1.1. Flavobacteriales			834
			2.1.1.1. Flavobacteriaceae		530
				2.1.1.1.1. Flavobacterium	297
				2.1.1.1.2. Capnocytophaga	65
				2.1.1.1.3. Tenacibaculum	48
				2.1.1.1.4. Myroides	11
				2.1.1.1.5. Polaribacter	10
				2.1.1.1.6. Lutibacter	9
				2.1.1.1.7. Others	90
			2.1.1.2. Weeksellaceae		292
			2.1.1.3. Others		12
	2.2. Bacteroidia				744
		2.2.1. Bacteroidales			725
			2.2.1.1. Bacteroidaceae		350
				2.2.1.1.1. Bacteroides	304
				2.2.1.1.2. Phocaeicola	44
				2.2.1.1.3. Others	2
			2.2.1.2. Prevotellaceae		154
			2.2.1.3. Tannerellaceae		80
			2.2.1.4. Porphyromonadaceae		67
			2.2.1.5. Barnesiellaceae		25
			2.2.1.6. Muribaculaceae		22
			2.2.1.7. Others		27
		2.2.2. Marinilabiliales			19
	2.3. Others				118
3. Pseudomonadota					969
	3.1. Alphaproteobacteria				340
		3.1.1. Rhodobacterales			118
			3.1.1.1. Roseobacteraceae		75
				3.1.1.1.1. Pseudosulfitobacter	46
				3.1.1.1.2. Others	29
			3.1.1.2. Paracoccaceae		43
		3.1.2. Hyphomicrobiales			115
			3.1.2.1. Bartonellaceae		29
				3.1.2.1.1. Bartonella	29
			3.1.2.2. Phyllobacteriaceae		18
			3.1.2.3. Devosiaceae		12
			3.1.2.4. Others		56
		3.1.3. Sphingomonadales			53
			3.1.3.1. Sphingomonadaceae		48
				3.1.3.1.1. Sphingomonas	23
				3.1.3.1.2. Sphingobium	19
				3.1.3.1.3. Others	6
			3.1.3.2. Erythrobacteraceae		4
			3.1.3.3. Sphingosinicellaceae		1
		3.1.4. Rhodospirillales			42
			3.1.4.1. Azospirillaceae		14
			3.1.4.2. Acetobacteraceae		12
			3.1.4.3. Elioraeaceae		4
			3.1.4.4. Zavarziniaceae		4
			3.1.4.5. Others		8
		3.1.5. Others			12
	3.2. Betaproteobacteria				461
		3.2.1. Neisseriales			380
			3.2.1.1. Neisseriaceae		377
				3.2.1.1.1. Neisseria	333
				3.2.1.1.2. Kingella	23
				3.2.1.1.3. Wielerella	10
				3.2.1.1.4. Others	11
			3.2.1.2. Chromobacteriaceae		3
		3.2.2. Burkholderiales			48
		3.2.3. Rhodocyclales			17
		3.2.4. Nitrosomonadales			16
	3.3. Gammaproteobacteria				155
		3.3.1. Pasteurellales			136
			3.3.1.1. Pasteurellaceae		136
				3.3.1.1.1. Pasteurella	48
				3.3.1.1.2. Actinobacillus	30
				3.3.1.1.3. Haemophilus	21
				3.3.1.1.4. Rodentibacter	16
				3.3.1.1.5. Others	21
		3.3.2. Others			19
	3.4. Others				13
4. Others					661

## Sheet: S4
Table S4. CRISPR/Cas9 orthologs
#	ProteinID	Organism	Abbreviation	Length, aa	PAM	Reference
1	OOS05768.1	Haemophilus felis	HfeCas9	1058	NGAAANNN	[357]
2	WP_009016219.1	Acidaminococcus intestini	-	1358	-	[352]
3	-	Acidaminococcus_intestini_RyC-MR95	AinCas9	1358	NRTAW	[355]
4	-	Acidothermus cellulolyticus	AceCas9		NGG	[358]
5	WP_012655176.1	Acidovorax ebreus	-	1131	-	[352]
6	WP_126598092.1	Actinobacillus delphinicola	-	1073	-	[352]
7	EER47242.1	Actinobacillus minor NM305	AmiCas9	1056	NNTTTNNN	[357]
8	WP_041834594.1	Actinobacillus succinogenes	-	1065	-	[352]
9	ABR73754.1	Actinobacillus succinogenes (strain ATCC 55618/DSM 22257/130Z)	AsuCas9	1062	NCNNNNNN	[357]
10	WP_014991277.1	Actinobacillus suis	-	1054	-	[352]
11	WP_072457083.1	Actinomyces	-	1103	-	[340]
12	WP_106110768.1	Actinomyces sp. oral taxon 897	-	1087	-	[340]
13	WP_067777314.1	Akkermansia glycaniphila	-	1119	-	[341]
14	-	Akkermansia glycaniphila	AglCas9		NNNRTA	[358]
15	WP_012421034.1	Akkermansia muciniphila	-	1101	-	[341]
16	WP_102732593.1	Akkermansia muciniphila	-	1105	-	[341]
17	WP_102737403.1	Akkermansia muciniphila	-	1109	-	[341]
18	WP_123052294.1	Akkermansia muciniphila	-	1109	-	[341]
19	-	Akkermansia muciniphila	AmuCas9		MMACCA	[358]
20	WP_125296444.1	Aliarcobacter skirrowii	-	1170	-	[352]
21	WP_066390315.1	Aliarcobacter thereius	-	1182	-	[352]
22	-	Alicyclobacillus hesperidum	AheCas9		NGG	[358]
23	WP_079559033.1	Alkalitalea saponilacus	-	1454	-	[341]
24	AQT67652.1	Anaerohalosphaera lusitana	-	1046	-	-
25	WP_120784844.1	Apilactobacillus bombintestini	-	1087	-	[352]
26	-	Azospirillum B510	AzoCas9	1102	-	Addgene plasmid # 68329 ; http://n2t.net/addgene:68329 ; RRID:Addgene_68329
27	WP_048723014.1	Bacillus cereus group	-	1077	-	[352]
28	WP_087094968.1	Bacillus cytotoxicus	-	1077	-	[352]
29	-	Bacillus niameyensis	BniCas9	1064	NNGTAM(A>C)Y	[355]
30	-	Bacillus okhensis	BokCas9	1074	NN(H>G)D(A>K)GGDN(A>B)	[355]
31	WP_001105083.1	Bacillus paranthracis	-	1069	-	[352]
32	-	Bacillus smithii	BsmCas9		NNNNCAAA	[358]
33	WP_065212529.1	Bacillus thuringiensis	-	1069	-	[352]
34	WP_002378009.1	Bacteria	-	1337	-	[352]
35	-	Bacteroides coprophilus	BcCas9	1509	-	Addgene plasmid # 68325 ; http://n2t.net/addgene:68325 ; RRID:Addgene_68325
36	WP_005791619.1	Bacteroides fragilis	-	1436	-	[352]
37	WP_009293010.1	Bacteroides fragilis	-	1436	-	[352]
38	WP_053874249.1	Bacteroides fragilis	-	1436	-	[352]
39	WP_106069253.1	Bacteroides heparinolyticus	-	1436	-	[352]
40	WP_106042830.1	Bacteroides zoogleoformans	-	1224	-	[341]
41	AMS26831.1	Bacteroidetes bacterium UKL13-3	-	1359	-	-
42	WP_077972354.1	Bartonella apihabitans	-	1092	-	[352]
43	WP_078039855.1	Bartonella apihabitans	-	1092	-	[352]
44	WP_077993175.1	Bartonella choladocola	-	1092	-	[352]
45	WP_066045006.1	Bathymodiolus septemdierum thioautotrophic gill symbiont	-	1054	-	[352]
46	WP_122951191.1	Bathymodiolus thermophilus thioautotrophic gill symbiont	-	1603	-	-
47	WP_014773653.1	Belliella baltica	-	1352	-	[352]
48	STZ75509.1	Bergeriella denitrificans (Neisseria denitrificans)	BdeCas9	1069	NGNNTNNN	[357]
49	AMS32010.1	Betaproteobacteria bacterium UKL13-2	-	1119	-	-
50	WP_015432202.1	Bibersteinia trehalosi	-	1045	-	[352]
51	WP_013362995.1	Bifidobacterium	-	1420	-	[352]
52	WP_042996237.1	Bifidobacterium	-	1420	-	[352]
53	WP_045920486.1	Bifidobacterium angulatum	-	1383	-	[352]
54	WP_052377369.1	Bifidobacterium bombi	-	1239	-	[340]
55	-	Bifidobacterium bombi	BboCas9	1239	CN(C>W>G)AV(A>S)GAC	[355]
56	-	Bifidobacterium bombi	BboCas9		NNNNGRY	[358]
57	WP_003839956.1	Bifidobacterium dentium	-	1121	-	[340]
58	WP_118908584.1	Bombilactobacillus bombi	-	1325	-	[352]
59	WP_043213455.1	Bordetella pseudohinzii	-	1038	-	[352]
60	WP_012044026.1	Bradyrhizobium sp. BTAi1	-	1064	-	[352]
61	WP_069125601.1	Brochothrix thermosphacta	-	1339	-	[352]
62	WP_119945366.1	Brochothrix thermosphacta	-	1339	-	[352]
63	WP_009541330.1	Caenispirillum salinarum	-	1442	-	[341]
64	-	Caenispirillum salinarum	CsaCas9	1442	NGTGANN	[355]
65	WP_002780990.1	Campylobacter	-	984	-	[352]
66	WP_002799306.1	Campylobacter	-	984	-	[352]
67	WP_002858341.1	Campylobacter	-	984	-	[352]
68	WP_002895475.1	Campylobacter	-	984	-	[352]
69	WP_012006786.1	Campylobacter	-	984	-	[352]
70	WP_022552435.1	Campylobacter	-	984	-	[352]
71	WP_002819067.1	Campylobacter coli	-	984	-	[352]
72	WP_058914657.1	Campylobacter coli	-	965	-	[352]
73	WP_069179465.1	Campylobacter coli	-	987	-	[352]
74	WP_107127902.1	Campylobacter coli	-	965	-	[352]
75	WP_107128025.1	Campylobacter coli	-	984	-	[352]
76	-	Campylobacter coli	CcoCas9	1001	NNNNCTA	[355]
77	WP_027305220.1	Campylobacter cuniculorum	-	1032	-	[352]
78	WP_002851159.1	Campylobacter jejuni	-	987	-	[352]
79	WP_002855546.1	Campylobacter jejuni	-	961	-	[352]
80	WP_002855697.1	Campylobacter jejuni	-	984	-	[352]
81	WP_002864485.1	Campylobacter jejuni	-	984	-	[352]
82	WP_002883590.1	Campylobacter jejuni	-	984	-	[352]
83	WP_002886998.1	Campylobacter jejuni	-	987	-	[352]
84	WP_002890122.1	Campylobacter jejuni	-	987	-	[352]
85	WP_002916466.1	Campylobacter jejuni	-	987	-	[352]
86	WP_015016497.1	Campylobacter jejuni	-	987	-	[352]
87	WP_020836910.1	Campylobacter jejuni	-	984	-	[352]
88	WP_021137704.1	Campylobacter jejuni	-	987	-	[352]
89	WP_032586895.1	Campylobacter jejuni	-	987	-	[352]
90	WP_038400688.1	Campylobacter jejuni	-	984	-	[352]
91	WP_038814334.1	Campylobacter jejuni	-	987	-	[352]
92	WP_041160257.1	Campylobacter jejuni	-	984	-	[352]
93	WP_042635940.1	Campylobacter jejuni	-	984	-	[352]
94	WP_044306279.1	Campylobacter jejuni	-	987	-	[352]
95	WP_052784881.1	Campylobacter jejuni	-	984	-	[352]
96	WP_052802742.1	Campylobacter jejuni	-	984	-	[352]
97	WP_052805507.1	Campylobacter jejuni	-	984	-	[352]
98	WP_052805632.1	Campylobacter jejuni	-	984	-	[352]
99	WP_052834735.1	Campylobacter jejuni	-	984	-	[352]
100	WP_057034899.1	Campylobacter jejuni	-	984	-	[352]
101	WP_069176623.1	Campylobacter jejuni	-	987	-	[352]
102	WP_069360684.1	Campylobacter jejuni	-	984	-	[352]
103	WP_070300721.1	Campylobacter jejuni	-	987	-	[352]
104	WP_070306793.1	Campylobacter jejuni	-	984	-	[352]
105	WP_071319729.1	Campylobacter jejuni	-	984	-	[352]
106	WP_071609185.1	Campylobacter jejuni	-	977	-	[352]
107	WP_075867373.1	Campylobacter jejuni	-	984	-	[352]
108	WP_115766867.1	Campylobacter jejuni	-	984	-	[352]
109	WP_115784888.1	Campylobacter jejuni	-	965	-	[352]
110	WP_115794652.1	Campylobacter jejuni	-	987	-	[352]
111	WP_126418076.1	Campylobacter jejuni	-	984	-	[352]
112	WP_126655109.1	Campylobacter jejuni	-	984	-	[352]
113	-	Campylobacter jejuni	CjCas9	983	-	Addgene plasmid # 68338 ; http://n2t.net/addgene:68338 ; RRID:Addgene_68338
114	YP_002344900.1	Campylobacter jejuni subsp. jejuni NCTC 11168 = ATCC 700819	-	984	-	[351]
115	-	Campylobacter lari CF89-12	ClCas9	1003	-	Addgene plasmid # 68336 ; http://n2t.net/addgene:68336 ; RRID:Addgene_68336
116	WP_044598268.1	Campylobacter peloridis	-	995	-	[352]
117	WP_086315836.1	Campylobacter sp. RM12175	-	1103	-	[352]
118	WP_086315938.1	Campylobacter sp. RM12175	-	1278	-	[341]
119	WP_039666904.1	Campylobacter sp. RM16704	-	995	-	[352]
120	WP_086296884.1	Campylobacter sp. RM6137	-	1273	-	[341]
121	WP_086333498.1	Campylobacter sp. RM8964	-	1105	-	[352]
122	WP_015423233.1	Candidatus Endomicrobium trichonymphae	-	1032	-	[352]
123	WP_025208688.1	Candidatus Hepatoplasma crinochetorum	-	1195	-	[352]
124	WP_013047413.1	Candidatus Puniceispirillum marinum	-	1035	-	[352]
125	AQS41335.1	Candidatus Tokpelaia hoelldoblerii	-	1091	-	[346]
126	WP_013997568.1	Capnocytophaga canimorsus	-	1430	-	[352]
127	WP_095899957.1	Capnocytophaga canimorsus	-	1415	-	[352]
128	WP_095916790.1	Capnocytophaga canimorsus	-	1430	-	[352]
129	WP_095918475.1	Capnocytophaga canimorsus	-	1415	-	[352]
130	WP_126321326.1	Capnocytophaga canimorsus	-	1440	-	[352]
131	WP_042346730.1	Capnocytophaga canis	-	1430	-	[352]
132	-	Capnocytophaga canis	Cca1Cas9	1430	BRTTTTT	[355]
133	WP_098029595.1	Capnocytophaga cynodegmi	-	1430	-	[352]
134	WP_088593991.1	Capnocytophaga endodontalis	-	1456	-	[341]
135	WP_095909429.1	Capnocytophaga gingivalis	-	1429	-	[352]
136	WP_095914261.1	Capnocytophaga leadbetteri	-	1460	-	[341]
137	WP_015781852.1	Capnocytophaga ochracea	-	1426	-	[352]
138	WP_095893406.1	Capnocytophaga sp. H2931	-	1428	-	[352]
139	WP_095911833.1	Capnocytophaga sp. H4358	-	1474	-	[341]
140	WP_053581145.1	Capnocytophaga sp. oral taxon 323	-	1435	-	[352]
141	WP_106096331.1	Capnocytophaga sp. oral taxon 864	-	1426	-	[352]
142	WP_106098546.1	Capnocytophaga sp. oral taxon 878	-	1456	-	[341]
143	WP_002678519.1	Capnocytophaga sputigena	-	1426	-	[352]
144	WP_095898369.1	Capnocytophaga sputigena	-	1457	-	[341]
145	WP_095901370.1	Capnocytophaga sputigena	-	1426	-	[352]
146	WP_126370911.1	Capnocytophaga sputigena	-	1457	-	[341]
147	WP_095896902.1	Capnocytophaga stomatis	-	1447	-	[352]
148	WP_098193375.1	Chitinophaga caeni	-	1410	-	[352]
149	WP_107011025.1	Christiangramia fulva	-	1368	-	[352]
150	WP_079465816.1	Chryseobacterium balustinum	-	1429	-	[341]
151	WP_123872731.1	Chryseobacterium bernardetii	-	1405	-	[352]
152	WP_123901968.1	Chryseobacterium bernardetii	-	1406	-	[352]
153	WP_123882753.1	Chryseobacterium carnipullorum	-	1394	-	[352]
154	WP_053329437.1	Chryseobacterium gallinarum	-	1402	-	[352]
155	-	Chryseobacterium gallinarum	CgaCas9	1403	BRRTTTW	[355]
156	WP_076559079.1	Chryseobacterium indoltheticum	-	1429	-	[341]
157	WP_076351459.1	Chryseobacterium joostei	-	1269	-	[352]
158	WP_103292747.1	Chryseobacterium lactis	-	1417	-	[341]
159	WP_123856220.1	Chryseobacterium nakagawai	-	1203	-	[352]
160	WP_045502672.1	Chryseobacterium sp. StRB126	-	1406	-	[352]
161	VFB02498.1	Chryseobacterium taihuense	-	1395	-	-
162	WP_069797278.1	Cloacibacterium normanense	-	1457	-	[341]
163	WP_003452083.1	Clostridium perfringens	-	1065	-	[352]
164	WP_003473526.1	Clostridium perfringens	-	1065	-	[352]
165	WP_060670422.1	Clostridium perfringens	-	1065	-	[352]
166	WP_111744215.1	Clostridium perfringens	-	1065	-	[352]
167	-	Clostridium perfringens	CpeCas9	1065	NNNNCVGAa	[355]
168	WP_076614067.1	Companilactobacillus allii	-	1365	-	[352]
169	WP_010018698.1	Companilactobacillus farciminis	-	1126	-	[352]
170	WP_010018949.1	Companilactobacillus farciminis	-	1356	-	[352]
171	WP_041499991.1	Companilactobacillus heilongjiangensis	-	1356	-	[352]
172	WP_120141936.1	Companilactobacillus zhachilii	-	1131	-	[352]
173	-	Compost_meta_-_Ga0079224_100005449_-_CRISPR-associated_protein,_Csn1_family_CDS_translation_Compost_meta	Cme3Cas9	1124	NATCCTN	[355]
174	-	Compost_meta_-_Ga0079224_100045232_-_CRISPR-associated_protein,_Csn1_family_CDS_translation_Compost_meta	Cme1Cas9	1399	NARNCCN	[355]
175	-	Compost_meta_-_Ga0079224_100072790_-_CRISPR-associated_protein,_Csn1_family_CDS_translation_Compost_meta	Cme2Cas9	1008	NAGNGC	[355]
176	-	Compost_meta_-_JBEI_enrichment_Ga0065720_1018820_extraction_-_CRISPR-associated_protein,_Csn1_family_CDS_translation_Compost_meta	Cme4Cas9	1029	NNNCAT	[355]
177	PJG85262.1	Conservatibacter flavescens	CflCas9	1063	NNNAANNN	[357]
178	WP_013709575.1	Coriobacterium glomerans	-	1384	-	[352]
179	-	Coriobacterium_glomerans_PW2	CglCas9	1384	N(C>K>A)AARC	[355]
180	-	Corynebacter diphtheriae	CdCas9	1084	-	Addgene plasmid # 68314 ; http://n2t.net/addgene:68314 ; RRID:Addgene_68314
181	WP_035106817.1	Corynebacterium camporealensis	-	1095	-	[340]
182	-	Corynebacterium camporealensis	Cca2Cas9	1095	NAR(G>A)H(W>C)H(A>T>C)GN(C>T>R)	[355]
183	-	Corynebacterium diphtheria	CdiCas9		NNAMMMC	[358]
184	WP_010933968.1	Corynebacterium diphtheriae	-	1084	-	[340]
185	WP_014301099.1	Corynebacterium diphtheriae	-	1084	-	[340]
186	WP_014311133.1	Corynebacterium diphtheriae	-	1084	-	[340]
187	WP_014316098.1	Corynebacterium diphtheriae	-	1084	-	[340]
188	WP_014317373.1	Corynebacterium diphtheriae	-	1084	-	[340]
189	WP_014318431.1	Corynebacterium diphtheriae	-	1084	-	[340]
190	WP_014319618.1	Corynebacterium diphtheriae	-	1084	-	[340]
191	WP_070794736.1	Corynebacterium diphtheriae	-	1084	-	[340]
192	WP_085666229.1	Corynebacterium diphtheriae	-	1084	-	[340]
193	WP_053411199.1	Corynebacterium lactis	-	1100	-	[340]
194	WP_025253428.1	Corynebacterium vitaeruminis	-	1100	-	[340]
195	WP_114984028.1	Cyclonatronum proteinivorum	-	1472	-	[341]
196	WP_066887219.1	Dechloromonas denitrificans	-	1115	-	[352]
197	-	Dechloromonas denitrificans	DdeCas9	1115	NNNNGYAA	[355]
198	WP_089612183.1	Dehalobacterium formicoaceticum	-	1341	-	[352]
199	WP_069177230.1	Dialister pneumosintes	-	1365	-	[352]
200	WP_012177079.1	Dinoroseobacter shibae	-	1079	-	[352]
201	WP_108879264.1	Dokdonia sp. Dokd-P16	-	1503	-	[341]
202	WP_013980829.1	Eggerthella sp. YY7918	-	1380	-	[352]
203	-	Eggerthella_sp._YY7918	Esp1Cas9	1380	NAAAG	[355]
204	WP_047033642.1	Elizabethkingia anophelis	-	1269	-	[352]
205	WP_016200142.1	Elizabethkingia meningoseptica	-	1404	-	[341]
206	WP_012414420.1	Elusimicrobium minutum	-	1195	-	[352]
207	WP_052571014.1	Endomicrobium proavitum	-	1056	-	[341]
208	WP_002320716.1	Enterococcus	-	1340	-	[352]
209	WP_002335161.1	Enterococcus	-	1340	-	[352]
210	WP_002364836.1	Enterococcus	-	1337	-	[352]
211	WP_016251609.1	Enterococcus cecorum	-	1134	-	[352]
212	-	Enterococcus cecorum	EceCas9	1134	NNGH(W>C)AAA	[355]
213	WP_095443635.1	Enterococcus durans	-	1334	-	[352]
214	WP_002413717.1	Enterococcus faecalis	-	1337	-	[352]
215	WP_087548596.1	Enterococcus faecalis	-	1150	-	[352]
216	WP_096397536.1	Enterococcus faecalis	-	1337	-	[352]
217	WP_119364770.1	Enterococcus faecium	-	1340	-	[352]
218	-	Enterococcus faecium	EfaCas9	1340	B(T>G>C)GGD(A>T>G)TNN	[355]
219	WP_010737004.1	Enterococcus hirae	-	1336	-	[352]
220	WP_063627610.1	Enterococcus hirae	-	1336	-	[352]
221	WP_095454139.1	Enterococcus hirae	-	1336	-	[352]
222	WP_007209003.1	Enterococcus italicus	-	1330	-	[352]
223	-	Enterococcus italicus	EitCas9	1330	N(G>T>M)GGAH(T>A>C)N(A>C>K)N	[355]
224	WP_023519017.1	Enterococcus mundtii	-	1330	-	[352]
225	WP_095803385.1	Enterococcus thailandicus	-	1327	-	[352]
226	WP_114562700.1	Ephemeroptericola cinctiostellae	-	1033	-	[352]
227	WP_124803323.1	Epilithonimonas vandammei	-	1247	-	[352]
228	WP_124985915.1	Epilithonimonas vandammei	-	1460	-	[341]
229	-	Eubacterium dolichum	EdoCas9	1091	NTGAR(G>A)N(A>Y>G)N(Y>R)	[355]
230	-	Eubacterium sp.	Esp2Cas9	1345	NV(A>G>C)R(A>G)ACCN	[355]
231	CCY92141.1	Eubacterium sp. CAG:180	-	1345	-	-
232	WP_006907934.1	Facklamia hominis	-	1142	-	[352]
233	-	Facklamia hominis	FhoCas9	1142	NNGAAAN	[355]
234	WP_117347264.1	Faecalibacillus intestinalis	-	1104	-	[352]
235	WP_012819984.1	Fibrobacter succinogenes	-	1512	-	[341]
236	-	Filifactor alocis	FaCas9	1365	-	Addgene plasmid # 68318 ; http://n2t.net/addgene:68318 ; RRID:Addgene_68318
237	WP_012290141.1	Finegoldia magna	-	1348	-	[352]
238	-	Finegoldia_magna_ATCC_29328	FmaCas9	1348	NNGAC	[355]
239	WP_014084151.1	Flavobacterium branchiophilum	-	1473	-	[341]
240	WP_014164458.1	Flavobacterium columnare	-	1535	-	[352]
241	WP_014165808.1	Flavobacterium columnare	-	1459	-	[352]
242	-	Flavobacterium columnare	FcCas9	1535	-	Addgene plasmid # 68327 ; http://n2t.net/addgene:68327 ; RRID:Addgene_68327
243	WP_060381523.1	Flavobacterium covae	-	1486	-	[352]
244	WP_060383764.1	Flavobacterium covae	-	1460	-	[341]
245	WP_063743464.1	Flavobacterium covae	-	1459	-	[341]
246	WP_066331514.1	Flavobacterium crassostreae	-	1537	-	[341]
247	WP_108741992.1	Flavobacterium faecale	-	1353	-	[352]
248	-	Flavobacterium frigidarium	FfrCas9	1345	NAR(A>G)TC	[355]
249	WP_011963637.1	Flavobacterium psychrophilum	-	1354	-	[352]
250	SHH94364.1	Flavobacterium psychrophilum	-	1356	-	-
251	WP_109567989.1	Flavobacterium sediminis	-	1371	-	[341]
252	WP_129538186.1	Flavobacterium sp. 140616W15	-	1348	-	[352]
253	WP_116787333.1	Flavobacterium sp. CJ74	-	1399	-	[341]
254	WP_013687888.1	Fluviicola taffensis	-	1458	-	[341]
255	-	Fluviicola taffensis	FtCas9	1458	-	Addgene plasmid # 68326 ; http://n2t.net/addgene:68326 ; RRID:Addgene_68326
256	WP_014548420.1	Francisella hispaniensis	-	1646	-	-
257	WP_066046523.1	Francisella hispaniensis	-	1639	-	-
258	WP_003023307.1	Francisella tularensis	-	1123	-	-
259	WP_003026687.1	Francisella tularensis	-	1125	-	-
260	WP_003033603.1	Francisella tularensis	-	1629	-	-
261	WP_003036236.1	Francisella tularensis	-	1629	-	-
262	WP_003038941.1	Francisella tularensis	-	1629	-	-
263	WP_014549645.1	Francisella tularensis	-	1629	-	-
264	WP_071304231.1	Francisella tularensis	-	1629	-	-
265	WP_071660307.1	Francisella tularensis	-	1629	-	-
266	WP_104928915.1	Francisella tularensis	-	1629	-	-
267	-	Francisella tularensis subsp. novicida	FnCas9	1628	-	Addgene plasmid # 68705 ; http://n2t.net/addgene:68705 ; RRID:Addgene_68705
268	WP_054646658.1	Fructilactobacillus lindneri	-	1341	-	[352]
269	WP_014082128.1	Fructilactobacillus sanfranciscensis	-	1331	-	[352]
270	WP_077026422.1	Fuerstiella marisgermanici	-	1046	-	[352]
271	WP_008797465.1	Fusobacterium	-	1367	-	[352]
272	WP_008799285.1	Fusobacterium	-	1367	-	[352]
273	WP_106894870.1	Fusobacterium necrophorum	-	1337	-	[352]
274	WP_099986054.1	Fusobacterium pseudoperiodonticum	-	1373	-	[352]
275	WP_099990583.1	Fusobacterium pseudoperiodonticum	-	1367	-	[352]
276	WP_100026503.1	Fusobacterium pseudoperiodonticum	-	1367	-	[352]
277	ALF19895.1	Fusobacterium vincentii ChDC F8	-	1374	-	-
278	WP_039145037.1	Gallibacterium anatis IPDH697-78	GanCas9	1035	NCNNANNN	[357]
279	WP_003145379.1	Gemella haemolysans	-	1392	-	[352]
280	WP_111743047.1	Gemella morbillorum	-	1384	-	[352]
281	WP_114889507.1	Gemella sp. ND 6198	-	1397	-	[352]
282	WP_082729137.1	Gemella sp. oral taxon 928	-	1397	-	[352]
283	WP_041267823.1	Geobacillus genomosp. 3	-	1087	-	[352]
284	-	Geobacillus sp.	GspCas9	1087	NNNNCDAANN	[355]
285	WP_023633350.1	Geobacillus sp. MAS1	-	1087	-	[352]
286	WP_095858800.1	Geobacillus stearothermophilus	-	1087	-	[352]
287	WP_087959824.1	Geobacillus thermodenitrificans	-	1082	-	[352]
288	WP_099233044.1	Geobacillus thermodenitrificans	-	1082	-	[352]
289	-	Geyser-Hotspring_Crystal_Geyser_Ga0051980_10014446_-_CRISPR-associated_protein,_Csn1_family_CDS_translation_Community_metagenome	Ghc1Cas9	1038	HGCNGCR	[355]
290	-	Geyser-Hotspring_Crystal_Geyser_Ga0065180_10000394_-_CRISPR-associated_protein,_Csn1_family_CDS_translation_Community_metagenome	Ghc2Cas9	978	NNNNATN(W>S)ANN	[355]
291	-	Geyser-Hotspring_Elkhorn_Slough_mat_MD2A_Metagenome_JGI11876J14442_10007391_-_CRISPR-associated_protein,_Csn1_family_CDS_translation_Community_metagenome	GheCas9	1525	NAR(A>G)W(T>A)AC	[355]
292	-	Geyser-Hotspring_Hot_Lake_UCC-SLE_Ga0008837_100633_-_CRISPR-associated_protein,_Csn1_family_CDS_translation_Community_metagenome	Ghh2Cas9	1037	NNNCAC	[355]
293	-	Geyser-Hotspring_Hotlake_UCC-LE_Ga0008833_1001252_-_CRISPR-associated_protein,_Csn1_family_CDS_translation_Community_metagenome	Ghh1Cas9	1094	N(C>D)M(A>C)RN(A>B)AY(C>T)	[355]
294	-	Geyser-Hotspring_Yellowstone_Ga0078972_1010018_-_CRISPR-associated_protein,_Csn1_family_CDS_translation_Community_metagenome	Ghy4Cas9	1046	YHHNGTH	[355]
295	-	Geyser-Hotspring_Yellowstone_Ga0078972_1020432_-_CRISPR-associated_protein,_Csn1_family_CDS_translation_Community_metagenome	Ghy3Cas9	972	NNWHR(G>A)TA(not G)AA	[355]
296	-	Geyser-Hotspring_Yellowstone_Ga0078972_1022257_-_CRISPR-associated_protein,_Csn1_family_CDS_translation_Community_metagenome	Ghy2Cas9	1354	NAAN(A>T>S)RCN	[355]
297	-	Geyser-Hotspring_Yellowstone_Ga0078972_1025093_-_CRISPR-associated_protein,_Csn1_family_CDS_translation_Community_metagenome	Ghy1Cas9	1039	BGGGTCD	[355]
298	WP_041249387.1	Gluconacetobacter diazotrophicus	-	1046	-	[352]
299	-	Gluconacetobacter diazotrophicus	GdCas9	1046	-	Addgene plasmid # 68330 ; http://n2t.net/addgene:68330 ; RRID:Addgene_68330
300	WP_081371634.1	Granulibacter bethesdensis	-	1016	-	[352]
301	WP_066137387.1	Haematospirillum jordaniae	-	1061	-	[352]
302	WP_014065572.1	Haemophilus parainfluenzae	-	1052	-	[352]
303	RDE85494.1	Haemophilus parainfluenzae	Hpa1Cas9	1056	-	[357]
304	RDE90259.1	Haemophilus parainfluenzae	Hpa2Cas9	1054	NGNTANNN	[357]
305	WP_095176968.1	Haemophilus pittmaniae	-	1059	-	[352]
306	STO93743.1	Haemophilus pittmaniae	HpiCas9	1053	NCNAANNN	[357]
307	WP_108911279.1	Helicobacter apodemus	-	1082	-	[352]
308	WP_014667007.1	Helicobacter cinaedi	-	1023	-	[352]
309	WP_015453612.1	Helicobacter cinaedi	-	1023	-	[352]
310	WP_104717230.1	Helicobacter cinaedi	-	1023	-	[352]
311	WP_110581844.1	Helicobacter cinaedi	-	1023	-	[352]
312	WP_013022389.1	Helicobacter mustelae	-	1024	-	[352]
313	WP_034342349.1	Helicobacter typhlonius	-	1036	-	[352]
314	OIO17574.1	Helicobacteraceae bacterium CG1_02_36_14	-	978	-	[345]
315	BBG66273.1	Hydrogenimonas sp.	-	1129	-	-
316	WP_014561873.1	Ignavibacterium album	-	1688	-	[341]
317	WP_013389026.1	Ilyobacter polytropus	-	1092	-	[352]
318	WP_008738269.1	Isoalcanivorax pacificus	-	1113	-	[341]
319	WP_042249802.1	Jejuia pallidilutea	-	1459	-	[341]
320	-	Jejuia pallidilutea	JpaCas9	1459	NNAH(T>M)ACN	[355]
321	WP_076767463.1	Jeotgalibaca sp. PTS2502	-	1079	-	[352]
322	WP_003791339.1	Kingella kingae	-	1060	-	[352]
323	-	Kingella kingae	KkiCas9	1060	NNNNCTAA	[355]
324	WP_114902879.1	Kordia sp. SMS9	-	1405	-	[352]
325	WP_029499861.1	Kurthia huakuii	-	1309	-	[352]
326	-	Kurthia huakuii	KhuCas9	1309	N(C>D)GGN(T>A>G>C)NN	[355]
327	WP_076779133.1	Lachnoclostridium phocaeense	-	1352	-	[352]
328	WP_100996834.1	Lacinutrix sp. Bg11-31	-	1434	-	[341]
329	WP_003588546.1	Lacticaseibacillus paracasei	-	1363	-	[352]
330	WP_003659473.1	Lacticaseibacillus paracasei	-	1362	-	[352]
331	WP_012491871.1	Lacticaseibacillus paracasei	-	1361	-	[352]
332	WP_020751689.1	Lacticaseibacillus paracasei	-	1362	-	[352]
333	WP_052916100.1	Lacticaseibacillus paracasei	-	1360	-	[352]
334	WP_081528804.1	Lacticaseibacillus paracasei	-	1360	-	[352]
335	WP_094516034.1	Lacticaseibacillus paracasei	-	1362	-	[352]
336	WP_100908617.1	Lacticaseibacillus paracasei	-	1361	-	[352]
337	WP_101512178.1	Lacticaseibacillus paracasei	-	1361	-	[352]
338	WP_109990335.1	Lacticaseibacillus paracasei	-	1361	-	[352]
339	WP_005684674.1	Lacticaseibacillus rhamnosus	-	1361	-	[352]
340	WP_005713195.1	Lacticaseibacillus rhamnosus	-	1361	-	[352]
341	WP_014569977.1	Lacticaseibacillus rhamnosus	-	1363	-	[352]
342	WP_047676366.1	Lacticaseibacillus rhamnosus	-	1365	-	[352]
343	WP_077069534.1	Lacticaseibacillus rhamnosus	-	1363	-	[352]
344	WP_070652006.1	Lacticaseibacillus zeae	-	1357	-	[352]
345	WP_050337970.1	Lactiplantibacillus pentosus	-	1358	-	[352]
346	WP_101872621.1	Lactiplantibacillus pentosus	-	1358	-	[352]
347	WP_120769497.1	Lactiplantibacillus pentosus	-	1358	-	[352]
348	WP_015379638.1	Lactiplantibacillus plantarum	-	1358	-	[352]
349	WP_027821588.1	Lactiplantibacillus plantarum	-	1358	-	[352]
350	WP_054519097.1	Lactiplantibacillus plantarum	-	1358	-	[352]
351	WP_060684250.1	Lactiplantibacillus plantarum	-	1358	-	[352]
352	WP_063722122.1	Lactiplantibacillus plantarum	-	1358	-	[352]
353	WP_064523476.1	Lactiplantibacillus plantarum	-	1358	-	[352]
354	WP_064578474.1	Lactiplantibacillus plantarum	-	1358	-	[352]
355	WP_065080293.1	Lactiplantibacillus plantarum	-	1358	-	[352]
356	WP_074029542.1	Lactiplantibacillus plantarum	-	1362	-	[352]
357	WP_106904639.1	Lactiplantibacillus plantarum	-	1358	-	[352]
358	WP_122036847.1	Lactiplantibacillus plantarum	-	1358	-	[352]
359	WP_128729551.1	Lactiplantibacillus plantarum	-	1358	-	[352]
360	WP_020807054.1	Lactobacillus	-	1386	-	[352]
361	WP_087712910.1	Lactobacillus	-	1375	-	[352]
362	WP_109715097.1	Lactobacillus	-	1397	-	[352]
363	WP_109918023.1	Lactobacillus	-	1400	-	[352]
364	WP_080881730.1	Lactobacillus amylolyticus	-	1387	-	[352]
365	WP_127345750.1	Lactobacillus amylolyticus	-	1387	-	[352]
366	-	Lactobacillus animalis KCTC 3501	LanCas9	1318	NRG	[355]
367	-	Lactobacillus ceti DSM 22408	LceCas9	1395	NATGNT	[355]
368	WP_050952303.1	Lactobacillus delbrueckii	-	1427	-	[352]
369	WP_060598264.1	Lactobacillus delbrueckii	-	1420	-	[352]
370	WP_072547243.1	Lactobacillus delbrueckii	-	1420	-	[352]
371	WP_077302299.1	Lactobacillus delbrueckii	-	1420	-	[352]
372	WP_089119823.1	Lactobacillus delbrueckii	-	1427	-	[352]
373	WP_114893867.1	Lactobacillus delbrueckii	-	1420	-	[352]
374	WP_119906237.1	Lactobacillus delbrueckii	-	1420	-	[352]
375	-	Lactobacillus farciminis	LfCas9	1126	-	Addgene plasmid # 68323 ; http://n2t.net/addgene:68323 ; RRID:Addgene_68323
376	WP_075362504.1	Lactobacillus jensenii	-	1390	-	[352]
377	WP_014567561.1	Lactobacillus johnsonii	-	1375	-	[352]
378	WP_069168517.1	Lactobacillus johnsonii	-	1370	-	[352]
379	WP_117285354.1	Lactobacillus johnsonii	-	1375	-	[352]
380	WP_127835850.1	Lactobacillus johnsonii	-	1375	-	[352]
381	-	Lactobacillus johnsonii	LjCas9	1375	-	Addgene plasmid # 68320 ; http://n2t.net/addgene:68320 ; RRID:Addgene_68320
382	WP_109585852.1	Lactobacillus kullabergensis	-	1393	-	[352]
383	-	Lactobacillus rhamnosus	LrhCas9		NGAAA	[358]
384	-	Lactobacillus sp	Lsp2Cas9	1396	NCAA(H(Y>A)B(Y>G)	[355]
385	-	Lactobacillus sp.	Lsp1Cas9	1365	NNGW(A>T)AY(T>C)	[355]
386	WP_034978824.1	Lactobacillus sp. wkB10	-	1396	-	[352]
387	WP_038521270.1	Lactobacillus sp. wkB8	-	1400	-	[352]
388	-	Lactobacillus_rhamnosus_LOCK900	LrhCas9	1361	N(T>V)NTAAW(A>T)	[355]
389	WP_120771636.1	Lactococcus allomyrinae	-	1154	-	[352]
390	WP_056965860.1	Latilactobacillus curvatus	-	1368	-	[352]
391	WP_064777233.1	Latilactobacillus curvatus	-	1368	-	[352]
392	WP_065825603.1	Latilactobacillus curvatus	-	1368	-	[352]
393	WP_069468140.1	Latilactobacillus curvatus	-	1368	-	[352]
394	BBE26067.1	Latilactobacillus curvatus	-	1368	-	-
395	WP_089542143.1	Latilactobacillus curvatus	-	1368	-	[352]
396	WP_089556639.1	Latilactobacillus curvatus	-	1368	-	[352]
397	WP_116843570.1	Latilactobacillus curvatus	-	1368	-	[352]
398	WP_126133368.1	Latilactobacillus curvatus	-	1368	-	[352]
399	WP_099947667.1	Latilactobacillus sakei	-	1369	-	[352]
400	WP_104964710.1	Latilactobacillus sakei	-	1105	-	[352]
401	WP_053961988.1	Lawsonella clevelandensis	-	1141	-	[340]
402	WP_011212792.1	Legionella pneumophila	-	1372	-	-
403	WP_027223967.1	Legionella pneumophila	-	1372	-	-
404	WP_027228131.1	Legionella pneumophila	-	1372	-	-
405	WP_028378712.1	Legionella pneumophila	-	1372	-	-
406	WP_038837027.1	Legionella pneumophila	-	1372	-	-
407	WP_062726656.1	Legionella pneumophila	-	1372	-	-
408	-	Legionella pneumophila	LpnCas9	1372	NRGNN	[355]
409	-	Legionella pneumophila str. Paris	LpCas9	1372	-	Addgene plasmid # 68316 ; http://n2t.net/addgene:68316 ; RRID:Addgene_68316
410	WP_013728652.1	Lentilactobacillus buchneri	-	1371	-	[352]
411	WP_014940461.1	Lentilactobacillus buchneri	-	1371	-	[352]
412	WP_010017027.1	Leuconostoc gelidum	-	1355	-	[352]
413	WP_087609243.1	Levilactobacillus brevis	-	1369	-	[352]
414	WP_087741344.1	Levilactobacillus zymae	-	1350	-	[352]
415	KRM56765.1	Ligilactobacillus animalis KCTC 3501 = DSM 20602	-	1318	-	[343]
416	WP_035463602.1	Ligilactobacillus ceti	-	1395	-	[352]
417	WP_080650625.1	Limosilactobacillus fermentum	-	1381	-	[352]
418	WP_128492537.1	Limosilactobacillus fermentum	-	1381	-	[352]
419	WP_039945658.1	Limosilactobacillus mucosae	-	1396	-	[352]
420	WP_065533057.1	Limosilactobacillus reuteri	-	1382	-	[352]
421	WP_010991369.1	Listeria innocua	-	1334	-	[352]
422	WP_072238933.1	Listeria innocua	-	1334	-	[352]
423	WP_038409211.1	Listeria ivanovii	-	1334	-	[352]
424	WP_003723650.1	Listeria monocytogenes	-	1334	-	[352]
425	WP_003727705.1	Listeria monocytogenes	-	1334	-	[352]
426	WP_003730785.1	Listeria monocytogenes	-	1334	-	[352]
427	WP_003733029.1	Listeria monocytogenes	-	1334	-	[352]
428	WP_014601172.1	Listeria monocytogenes	-	1334	-	[352]
429	WP_023548323.1	Listeria monocytogenes	-	1334	-	[352]
430	WP_031669209.1	Listeria monocytogenes	-	1334	-	[352]
431	WP_033920898.1	Listeria monocytogenes	-	1334	-	[352]
432	WP_058876445.1	Listeria monocytogenes	-	1334	-	[352]
433	WP_077287021.1	Listeria monocytogenes	-	1334	-	[352]
434	WP_085392451.1	Listeria monocytogenes	-	1334	-	[352]
435	WP_085400884.1	Listeria monocytogenes	-	1334	-	[352]
436	-	Listeria monocytogenes	LmoCas9	1345	N(B>A)GG	[355]
437	WP_010009270.1	Loigolactobacillus coryniformis	-	1354	-	[352]
438	WP_010014406.1	Loigolactobacillus coryniformis	-	1119	-	[352]
439	WP_068206408.1	Lutibacter profundi	-	1128	-	[352]
440	WP_096075831.1	Macrococcus sp. IME1552	-	1056	-	[352]
441	WP_114842230.1	Malaciobacter mytili	-	1144	-	[352]
442	WP_130234171.1	Malaciobacter pacificus	-	1168	-	[352]
443	WP_129692608.1	Malacoplasma iowae	-	1142	-	[352]
444	WP_042802873.1	Mannheimia granulomatis	MgrCas9	1049	NNAAANNN	[357]
445	WP_025236609.1	Mannheimia sp. USDA-ARS-USMARC-1261	-	1047	-	[352]
446	AHG74047.1	Mannheimia sp. USDA-ARS-USMARC-1261	MspCas9	1047	-	[357]
447	WP_068481078.1	Maribacter hydrothermalis	-	1512	-	[341]
448	WP_062197343.1	Massilibacterium senegalense	-	1063	-	[352]
449	-	Massilibacterium senegalense	MseCas9	1063	NHARMC	[355]
450	WP_106788657.1	Massilistercora timonensis	-	1359	-	[352]
451	WP_107196622.1	Megasphaera stantonii	-	1089	-	[352]
452	WP_044635168.1	Mesomycoplasma dispar	-	1263	-	[352]
453	WP_099451754.1	Mesomycoplasma dispar	-	1263	-	[352]
454	KQZ15465.1	Mesorhizobium sp. Root1471	-	1118	-	[342]
455	WP_003611034.1	Methylosinus	-	1082	-	[352]
456	-	Mucispirillum schaedleri	MscCas9	1044	NNRRCC	[355]
457	-	Mycoplasma canis	McaCas9		NNGG	[358]
458	-	Mycoplasma gallisepticum	MgaCas9		NNAAT	[358]
459	-	Mycoplasma gallisepticum str. F	MgCas9	1269	-	Addgene plasmid # 68335 ; http://n2t.net/addgene:68335 ; RRID:Addgene_68335
460	WP_041362727.1	Mycoplasma mobile	-	1226	-	[352]
461	-	Mycoplasma mobile	MmCas9	1226	-	Addgene plasmid # 68324 ; http://n2t.net/addgene:68324 ; RRID:Addgene_68324
462	WP_114191009.1	Mycoplasma phocae	-	1199	-	[352]
463	-	Mycoplasma_gallisepticum_CA06	MgaCas9	1269	NNGAD	[355]
464	WP_011113935.1	Mycoplasmoides gallisepticum	-	1270	-	[352]
465	WP_011883478.1	Mycoplasmoides gallisepticum	-	1269	-	[352]
466	WP_014574789.1	Mycoplasmoides gallisepticum	-	1269	-	[352]
467	WP_014886349.1	Mycoplasmoides gallisepticum	-	1269	-	[352]
468	WP_027333323.1	Mycoplasmoides gallisepticum	-	1266	-	[352]
469	WP_060823277.1	Mycoplasmopsis arginini	-	1175	-	[352]
470	WP_004794730.1	Mycoplasmopsis canis	-	1233	-	[352]
471	WP_046643012.1	Mycoplasmopsis canis	-	1233	-	[352]
472	WP_015287703.1	Mycoplasmopsis cynos	-	1239	-	[352]
473	WP_117274954.1	Mycoplasmopsis edwardii	-	1223	-	[352]
474	WP_129646764.1	Mycoplasmopsis maculosa	-	1162	-	[352]
475	WP_026365159.1	Mycoplasmopsis synoviae	-	1019	-	[352]
476	WP_041352097.1	Mycoplasmopsis synoviae	-	1269	-	[352]
477	WP_109537259.1	Mycoplasmopsis synoviae	-	1170	-	[352]
478	WP_123795625.1	Neisseria animalis	-	1074	-	[352]
479	WP_126304706.1	Neisseria animaloris	-	1078	-	[352]
480	VEJ21407.1	Neisseria animaloris	Nan2Cas9	1078	NNNNNNNN	[357]
481	WP_047761692.1	Neisseria arctica	NarCas9	1070	NCNNNNNN	[357]
482	EGF12231.1	Neisseria bacilliformis ATCC BAA-1200	NbaCas9	1077	NGAAANNN	[357]
483	WP_111726279.1	Neisseria cinerea	-	1081	-	[352]
484	-	Neisseria cinerea	NcCas9	1082	-	Addgene plasmid # 68331 ; http://n2t.net/addgene:68331 ; RRID:Addgene_68331
485	OSI18177.1	Neisseria dentiae	NdeCas9	1074	NGNTANNN	[357]
486	WP_107854655.1	Neisseria elongata	-	1082	-	[352]
487	WP_013449463.1	Neisseria lactamica	-	1082	-	[352]
488	WP_114934979.1	Neisseria lactamica	-	1082	-	[352]
489	WP_002217928.1	Neisseria meningitidis	-	1081	-	[352]
490	WP_002230835.1	Neisseria meningitidis	-	1082	-	[352]
491	WP_002235162.1	Neisseria meningitidis	-	1082	-	[352]
492	WP_002236121.1	Neisseria meningitidis	-	1081	-	[352]
493	WP_002238326.1	Neisseria meningitidis	-	1081	-	[352]
494	WP_002246410.1	Neisseria meningitidis	-	1082	-	[352]
495	WP_002249455.1	Neisseria meningitidis	-	1082	-	[352]
496	WP_002256913.1	Neisseria meningitidis	-	1082	-	[352]
497	WP_012221298.1	Neisseria meningitidis	-	1082	-	[352]
498	WP_014574210.1	Neisseria meningitidis	-	1082	-	[352]
499	WP_015815286.1	Neisseria meningitidis	-	1082	-	[352]
500	WP_069972580.1	Neisseria meningitidis	-	1082	-	[352]
501	WP_115436905.1	Neisseria meningitidis	-	1081	-	[352]
502	-	Neisseria meningitidis	Nme2Cas9	1082	NHDTCCA	[355]
503	-	Neisseria meningitidis	NmCas9	1081	-	Addgene plasmid # 68702 ; http://n2t.net/addgene:68702 ; RRID:Addgene_68702
504	-	Neisseria sp.	NspCas9	1069	N(C>D)NNTCCN	[355]
505	WP_054618016.1	Neisseria sp. 83E34	-	1069	-	[352]
506	TFU40515.1	Neisseria sp. WF04	Nsp2Cas9	1067	NCCNNNNN	[357]
507	WP_067760338.1	Niabella ginsenosidivorans	-	1425	-	[352]
508	WP_008582100.1	Niabella soli	-	1426	-	[352]
509	-	Nitratifractor salsuginis	NsaCas9	1137	NAGRGN(T>V)N(T>C)	[355]
510	-	Nitratifractor salsuginis	NsaCas9		NRGNK	[358]
511	-	Nitratifractor salsuginis str DSM 16511	NsCas9	1132	-	Addgene plasmid # 68334 ; http://n2t.net/addgene:68334 ; RRID:Addgene_68334
512	-	Oenococcus kitaharae	OkiCas9		NNG	[358]
513	WP_013252099.1	Olsenella uli	-	1399	-	[352]
514	WP_014791819.1	Ornithobacterium rhinotracheale	-	1535	-	[341]
515	WP_128501545.1	Ornithobacterium rhinotracheale	-	1534	-	[341]
516	-	Ornithobacterium rhinotracheale	OrhCas9	1535	NNAAAR(G>A)	[355]
517	RKR70774.1	Otariodibacter oris	OorCas9	1058	NCTTTNNN	[357]
518	WP_058898100.1	Pannonibacter phragmitetus	-	1096	-	[352]
519	WP_094463462.1	Pannonibacter phragmitetus	-	1094	-	[352]
520	WP_005855543.1	Parabacteroides	-	1424	-	[352]
521	-	Parabacteroides sp.	PspCas9	1424	NR(A>G)TTTT	[355]
522	WP_013592777.1	Paracidovorax avenae	-	1045	-	[352]
523	-	Parasutterella excrementihominis	PexCas9		NGG	[358]
524	WP_011995013.1	Parvibaculum lavamentivorans	-	1037	-	[352]
525	-	Parvibaculum lavamentivorans	PlCas9	1037	-	Addgene plasmid # 68333 ; http://n2t.net/addgene:68333 ; RRID:Addgene_68333
526	WP_041954361.1	Parvimonas micra	-	1402	-	[352]
527	VEG72937.1	Pasteurella aerogenes	PaeCas9	1056	NGAAANNN	[357]
528	PVX31710.1	Pasteurella langaaensis DSM 22999	PlaCas9	1056	-	[357]
529	SUB34237.1	Pasteurella mairii	PmaCas9	1061	NCNNANNN	[357]
530	WP_005751838.1	Pasteurella multocida	-	1056	-	[352]
531	WP_005754641.1	Pasteurella multocida	-	1058	-	[352]
532	WP_010907033.1	Pasteurella multocida	-	1056	-	[352]
533	WP_108511526.1	Pasteurella multocida	-	1056	-	[352]
534	-	Pasteurella multocida	PmCas9	1056	-	Addgene plasmid # 68703 ; http://n2t.net/addgene:68703 ; RRID:Addgene_68703
535	HBO38256.1	Pasteurellaceae bacterium	PstCas9	1076	NNNNCNAN	[357]
536	WP_057890055.1	Paucilactobacillus oligofermentans	-	1357	-	[352]
537	WP_002831105.1	Pediococcus acidilactici	-	1366	-	[352]
538	WP_004166700.1	Pediococcus acidilactici	-	1364	-	[352]
539	WP_065124500.1	Pediococcus acidilactici	-	1366	-	[352]
540	WP_070366671.1	Pediococcus acidilactici	-	1357	-	[352]
541	WP_075139705.1	Pediococcus acidilactici	-	1366	-	[352]
542	WP_128472058.1	Pediococcus acidilactici	-	1357	-	[352]
543	WP_128688323.1	Pediococcus acidilactici	-	1364	-	[352]
544	WP_128737221.1	Pediococcus acidilactici	-	1364	-	[352]
545	-	Pediococcus acidilactici	PacCas9	1366	NH(T>C>A)AAAA	[355]
546	WP_062903918.1	Pediococcus damnosus	-	1378	-	[352]
547	WP_062904505.1	Pediococcus damnosus	-	1378	-	[352]
548	WP_062913273.1	Pediococcus damnosus	-	1385	-	[352]
549	WP_057773983.1	Pediococcus inopinatus	-	1378	-	[352]
550	WP_023440039.1	Pediococcus pentosaceus	-	1346	-	[352]
551	WP_115154636.1	Pediococcus pentosaceus	-	1359	-	[352]
552	WP_068397880.1	Pedobacter cryoconitis	-	1433	-	[352]
553	WP_125669251.1	Phascolarctobacterium faecium	-	1062	-	[352]
554	SUB59652.1	Phocoenobacter uteri	PutCas9	1059	NNNNCAAN	[357]
555	WP_100945244.1	Polaribacter sp. ALD11	-	1385	-	[352]
556	WP_104942053.1	Porphyrobacter sp. HT-58-2	-	1068	-	[341]
557	WP_077094666.1	Porphyromonas gingivalis	-	1428	-	[352]
558	WP_099838520.1	Porphyromonas gingivalis	-	1428	-	[352]
559	WP_099841149.1	Porphyromonas gingivalis	-	1428	-	[352]
560	WP_099896360.1	Porphyromonas gingivalis	-	1428	-	[352]
561	WP_044112561.1	Prevotella denticola	-	1421	-	[341]
562	WP_118866786.1	Prevotella denticola	-	1424	-	[341]
563	WP_050696304.1	Prevotella fusca	-	1480	-	[341]
564	WP_036868838.1	Prevotella histicola	-	1380	-	[352]
565	-	Prevotella histicola	PhiCas9	1380	NAR(G>A)HW>C)H(A>T>C)GN(C>T>R)	[355]
566	WP_014708934.1	Prevotella intermedia	-	1380	-	[352]
567	WP_028906301.1	Prevotella intermedia	-	1380	-	[352]
568	WP_099983984.1	Prevotella intermedia	-	1380	-	[352]
569	WP_100013851.1	Prevotella intermedia	-	1380	-	[352]
570	WP_100015610.1	Prevotella intermedia	-	1380	-	[352]
571	WP_100019439.1	Prevotella intermedia	-	1380	-	[352]
572	WP_100021242.1	Prevotella intermedia	-	1380	-	[352]
573	WP_100023185.1	Prevotella intermedia	-	1380	-	[352]
574	WP_112199926.1	Prevotella intermedia	-	1380	-	[352]
575	WP_120175212.1	Prevotella melaninogenica	-	1494	-	[341]
576	WP_013063831.1	Prevotella ruminicola	-	1204	-	[341]
577	WP_076929686.1	Proteiniphilum saccharofermentans	-	1510	-	[352]
578	WP_015469618.1	Pseudobdellovibrio exovorus	-	1027	-	[352]
579	WP_015022951.1	Psychroflexus torquis	-	1509	-	[341]
580	WP_118909446.1	Ralstonia solanacearum	-	1062	-	[352]
581	-	Ralstonia syzygii	RsyCas9		GGGRG	[358]
582	WP_011388212.1	Rhodospirillum rubrum	-	1173	-	[341]
583	WP_004918207.1	Riemerella anatipestifer	-	1400	-	[352]
584	WP_014938037.1	Riemerella anatipestifer	-	1405	-	[352]
585	WP_038693822.1	Riemerella anatipestifer	-	1405	-	[352]
586	WP_079206934.1	Riemerella anatipestifer	-	1409	-	[352]
587	WP_035473639.1	Rikenellaceae	-	1213	-	[341]
588	-	Rikenellaceae sp.	RspCas9	1213	NVNDCCY	[355]
589	THA13187.1	Rodentibacter pneumotropicus	RpnCas9	1055	NNTTTNNN	[357]
590	-	Roseburia intestinalis	RiCas9	1140	-	Addgene plasmid # 68332 ; http://n2t.net/addgene:68332 ; RRID:Addgene_68332
591	AJP48396.1	Rugosibacter aromaticivorans	-	1036	-	[347]
592	WP_122933462.1	Runella sp. SP2	-	1202	-	[341]
593	WP_024267366.1	Salinispira pacifica	-	1459	-	[352]
594	-	Salinispira pacifica	SpaCas9	1458	KARDAT	[355]
595	WP_057952132.1	Salinivirga cyanobacteriivorans	-	1524	-	[352]
596	WP_057952188.1	Salinivirga cyanobacteriivorans	-	1441	-	[341]
597	WP_050695651.1	Schaalia meyeri	-	1138	-	[340]
598	WP_065901900.1	Secundilactobacillus paracollinoides	-	1091	-	[352]
599	WP_065902179.1	Secundilactobacillus paracollinoides	-	1368	-	[352]
600	WP_065928594.1	Secundilactobacillus paracollinoides	-	1091	-	[352]
601	WP_065937575.1	Secundilactobacillus paracollinoides	-	1368	-	[352]
602	WP_046860449.1	Sedimenticola thiotaurini	-	1068	-	[352]
603	WP_077538522.1	Sedimentisphaera cyanobacteriorum	-	1111	-	[352]
604	WP_085755463.1	Sedimentisphaera salicampi	-	995	-	[352]
605	WP_076701793.1	Seonamhaeicola sp. S2-3	-	1809	-	[341]
606	EFG31142.2	Simonsiella muelleri ATCC 29453	SmuCas9	1063	NNNNCNNN	[357]
607	WP_013607849.1	Sphaerochaeta globosa	-	1179	-	[352]
608	-	Sphaerochaeta globus str. Buddy	SgCas9	1179	-	Addgene plasmid # 68328 ; http://n2t.net/addgene:68328 ; RRID:Addgene_68328
609	WP_120251735.1	Sphingobium	-	1099	-	[352]
610	WP_113667871.1	Sphingomonas	-	1095	-	[352]
611	WP_025290702.1	Sphingomonas sanxanigenens	-	1103	-	[352]
612	WP_015458289.1	Sphingomonas sp. MM-1	-	1053	-	[352]
613	WP_120219131.1	Sphingopyxis sp. FD7	-	1070	-	[352]
614	WP_115558502.1	Spiroplasma alleghenense	-	1076	-	[352]
615	WP_069117188.1	Spiroplasma helicoides	-	1069	-	[352]
616	WP_075058359.1	Spiroplasma litorale	-	1069	-	[352]
617	WP_075048454.1	Spiroplasma turonicum	-	1070	-	[352]
618	WP_075777761.1	Staphylococcus	-	1054	-	[352]
619	WP_104681501.1	Staphylococcus	-	1054	-	[352]
620	WP_060552032.1	Staphylococcus agnetis	-	1055	-	[352]
621	J7RUA5.1	Staphylococcus aureus	SaCas9	1053	NNGRRT	[356]
622	WP_050331073.1	Staphylococcus coagulans	-	1058	-	[352]
623	WP_050345681.1	Staphylococcus coagulans	-	1058	-	[352]
624	WP_096598476.1	Staphylococcus delphini	-	1334	-	[352]
625	WP_088922804.1	Staphylococcus epidermidis	-	1053	-	[352]
626	WP_154836552	Staphylococcus haemolyticus	Sha2Cas9	1058	NNGG	[356]
627	WP_039643679.1	Staphylococcus hyicus	-	1051	-	[352]
628	WP_002460848.1	Staphylococcus lugdunensis	-	1054	-	[352]
629	WP_085237539.1	Staphylococcus lutrae	-	1054	-	[352]
630	WP_044361501	Staphylococcus microti	SmiCas9	1063	NNGG	[356]
631	WP_023374365.1	Staphylococcus pasteuri	-	1054	-	[352]
632	WP_115359133	Staphylococcus petrasii	SpeCas9	1058	NNGG	[356]
633	WP_095105824.1	Staphylococcus piscifermentans	-	1344	-	[352]
634	WP_014613259.1	Staphylococcus pseudintermedius	-	1334	-	[352]
635	WP_127504989.1	Staphylococcus pseudintermedius	-	1334	-	[352]
636	-	Staphylococcus pseudintermedius	SpsCas9	1334	-	Addgene plasmid # 68319 ; http://n2t.net/addgene:68319 ; RRID:Addgene_68319
637	WP_082732265.1	Staphylococcus simulans	-	984	-	[352]
638	WP_096754380.1	Staphylococcus simulans	-	1053	-	[352]
639	WP_105977729.1	Staphylococcus simulans	-	1053	-	[352]
640	WP_105977863.1	Staphylococcus simulans	-	1344	-	[352]
641	WP_107552556.1	Staphylococcus simulans	-	1344	-	[352]
642	WP_058710220.1	Staphylococcus warneri	-	1054	-	[352]
643	WP_126510167.1	Staphylococcus warneri	-	1054	-	[352]
644	WP_107532850	Staphylococcus warneri	SwaCas9	1054	NNGG	[356]
645	WP_114599540	Staphylococcus warneri	Swa2Cas9	1054	NNGG	[356]
646	WP_012859073.1	Streptobacillus moniliformis	-	1259	-	[352]
647	WP_001040087.1	Streptococcus	-	1370	-	[352]
648	WP_001040096.1	Streptococcus	-	1370	-	[352]
649	WP_001040102.1	Streptococcus	-	1377	-	[352]
650	WP_001040107.1	Streptococcus	-	1370	-	[352]
651	WP_003030002.1	Streptococcus	-	1345	-	[352]
652	WP_021001655.1	Streptococcus	-	1125	-	[352]
653	WP_023026749.1	Streptococcus	-	1127	-	[352]
654	WP_058621517.1	Streptococcus	-	1129	-	[352]
655	WP_126407025.1	Streptococcus	-	1124	-	[352]
656	WP_001040085.1	Streptococcus agalactiae	-	1370	-	[352]
657	WP_001040098.1	Streptococcus agalactiae	-	1370	-	[352]
658	WP_001040103.1	Streptococcus agalactiae	-	1377	-	[352]
659	WP_001040108.1	Streptococcus agalactiae	-	1370	-	[352]
660	WP_001040110.1	Streptococcus agalactiae	-	1370	-	[352]
661	WP_017648376.1	Streptococcus agalactiae	-	1370	-	[352]
662	WP_038406070.1	Streptococcus agalactiae	-	1374	-	[352]
663	KLL20707.1	Streptococcus agalactiae	-	1384	-	[354]
664	WP_050881965.1	Streptococcus agalactiae	-	1370	-	[352]
665	WP_088181599.1	Streptococcus agalactiae	-	1370	-	[352]
666	WP_088881668.1	Streptococcus agalactiae	-	1370	-	[352]
667	WP_112435821.1	Streptococcus agalactiae	-	1370	-	[352]
668	WP_112477766.1	Streptococcus agalactiae	-	1370	-	[352]
669	-	Streptococcus agalactiae	Sag1Cas9	1384	NGG	[355]
670	WP_003031511.1	Streptococcus anginosus	-	1396	-	[352]
671	WP_057489650.1	Streptococcus anginosus	-	1126	-	[352]
672	ANW85509.1	Streptococcus anginosus	-	1345	-	-
673	WP_003043819.1	Streptococcus canis	-	1375	-	[352]
674	WP_116877370.1	Streptococcus chenjunshii	-	1426	-	[352]
675	WP_012767106.1	Streptococcus dysgalactiae	-	1371	-	[352]
676	WP_014612333.1	Streptococcus dysgalactiae	-	1371	-	[352]
677	WP_015017095.1	Streptococcus dysgalactiae	-	1371	-	[352]
678	WP_015057649.1	Streptococcus dysgalactiae	-	1371	-	[352]
679	WP_111679121.1	Streptococcus dysgalactiae	-	1371	-	[352]
680	WP_111681791.1	Streptococcus dysgalactiae	-	1371	-	[352]
681	WP_111716689.1	Streptococcus dysgalactiae	-	1371	-	[352]
682	WP_126426708.1	Streptococcus dysgalactiae	-	1364	-	[352]
683	WP_129555603.1	Streptococcus dysgalactiae	-	1367	-	[352]
684	WP_012515931.1	Streptococcus equi	-	1348	-	[352]
685	WP_111690263.1	Streptococcus equi	-	1348	-	[352]
686	-	Streptococcus equi	Seq2Cas9	1348	NGG	[355]
687	WP_039691759.1	Streptococcus equinus	-	1375	-	[352]
688	WP_126437961.1	Streptococcus equinus	-	1130	-	[352]
689	WP_126440388.1	Streptococcus equinus	-	1130	-	[352]
690	-	Streptococcus equinus	Seq1Cas9	1375	N(T>C>R)AGAN(A>K>C)NN	[355]
691	WP_009854540.1	Streptococcus gallolyticus	-	1370	-	[352]
692	WP_012962169.1	Streptococcus gallolyticus	-	1130	-	[352]
693	WP_012962174.1	Streptococcus gallolyticus	-	1371	-	[352]
694	WP_077497300.1	Streptococcus gallolyticus	-	1384	-	[352]
695	WP_012130469.1	Streptococcus gordonii	-	1136	-	[352]
696	WP_046165401.1	Streptococcus gordonii	-	1136	-	[352]
697	WP_060553428.1	Streptococcus gordonii	-	1380	-	[352]
698	WP_120770653.1	Streptococcus gwangjuense	-	1375	-	[352]
699	WP_003099269.1	Streptococcus iniae	-	1368	-	[352]
700	AHY15608.1	Streptococcus iniae	-	1273	-	[349]
701	AHY17476.1	Streptococcus iniae	-	1267	-	[348]
702	AGM98575.1	Streptococcus iniae SF1	-	1281	-	[353]
703	WP_021002704.1	Streptococcus intermedius	-	1125	-	[352]
704	ALF27331.1	Streptococcus intermedius	-	1345	-	-
705	WP_082312238.1	Streptococcus intermedius	-	1345	-	[352]
706	WP_020917064.1	Streptococcus lutetiensis	-	1373	-	[352]
707	WP_058814078.1	Streptococcus lutetiensis	-	1129	-	[352]
708	WP_111698941.1	Streptococcus lutetiensis	-	1373	-	[352]
709	WP_111712910.1	Streptococcus lutetiensis	-	1129	-	[352]
710	WP_126402616.1	Streptococcus lutetiensis	-	1373	-	[352]
711	WP_039671019.1	Streptococcus macedonicus	-	1130	-	[352]
712	-	Streptococcus macedonicus	SmaCas9	1130	NHGYNAN(A>B)	[355]
713	WP_126408155.1	Streptococcus milleri	-	1386	-	[352]
714	WP_002263549.1	Streptococcus mutans	-	1345	-	[352]
715	WP_002279859.1	Streptococcus mutans	-	1345	-	[352]
716	WP_002280230.1	Streptococcus mutans	-	1345	-	[352]
717	WP_012997688.1	Streptococcus mutans	-	1345	-	[352]
718	WP_014677909.1	Streptococcus mutans	-	1345	-	[352]
719	WP_061046374.1	Streptococcus mutans	-	1345	-	[352]
720	WP_106006713.1	Streptococcus mutans	-	1345	-	[352]
721	WP_126475526.1	Streptococcus mutans	-	1350	-	[352]
722	WP_096753782.1	Streptococcus oralis	-	1392	-	[352]
723	WP_067062573.1	Streptococcus pantholopis	-	1372	-	[352]
724	WP_013852048.1	Streptococcus pasteurianus	-	1130	-	[352]
725	WP_069788897.1	Streptococcus pasteurianus	-	1130	-	[352]
726	-	Streptococcus pasteurianus	SpaCas9	1130	-	Addgene plasmid # 68322 ; http://n2t.net/addgene:68322 ; RRID:Addgene_68322
727	WP_007896501.1	Streptococcus pseudoporcinus	-	1374	-	[352]
728	WP_002989955.1	Streptococcus pyogenes	-	1368	-	[352]
729	WP_011054416.1	Streptococcus pyogenes	-	1368	-	[352]
730	WP_011284745.1	Streptococcus pyogenes	-	1368	-	[352]
731	WP_011285506.1	Streptococcus pyogenes	-	1368	-	[352]
732	WP_011527619.1	Streptococcus pyogenes	-	1368	-	[352]
733	WP_011528583.1	Streptococcus pyogenes	-	1371	-	[352]
734	WP_012560673.1	Streptococcus pyogenes	-	1368	-	[352]
735	WP_014407541.1	Streptococcus pyogenes	-	1367	-	[352]
736	WP_020905136.1	Streptococcus pyogenes	-	1368	-	[352]
737	WP_023080005.1	Streptococcus pyogenes	-	1367	-	[352]
738	WP_023610282.1	Streptococcus pyogenes	-	1367	-	[352]
739	WP_030125963.1	Streptococcus pyogenes	-	1368	-	[352]
740	WP_030126706.1	Streptococcus pyogenes	-	1368	-	[352]
741	WP_031488318.1	Streptococcus pyogenes	-	1368	-	[352]
742	WP_032462936.1	Streptococcus pyogenes	-	1368	-	[352]
743	WP_038431314.1	Streptococcus pyogenes	-	1368	-	[352]
744	WP_038432938.1	Streptococcus pyogenes	-	1367	-	[352]
745	WP_038434062.1	Streptococcus pyogenes	-	1368	-	[352]
746	WP_049524935.1	Streptococcus pyogenes	-	1368	-	[352]
747	WP_063631341.1	Streptococcus pyogenes	-	1367	-	[352]
748	AYZ10157.1	Streptococcus pyogenes	-	1368	-	-
749	QBB40139.1	Streptococcus pyogenes	-	1368	-	-
750	WP_101248361.1	Streptococcus pyogenes	-	1367	-	[352]
751	WP_111674566.1	Streptococcus pyogenes	-	1368	-	[352]
752	WP_111686257.1	Streptococcus pyogenes	-	1367	-	[352]
753	WP_111689242.1	Streptococcus pyogenes	-	1368	-	[352]
754	WP_111690765.1	Streptococcus pyogenes	-	1367	-	[352]
755	WP_111693164.1	Streptococcus pyogenes	-	1367	-	[352]
756	WP_111694788.1	Streptococcus pyogenes	-	1368	-	[352]
757	WP_111703313.1	Streptococcus pyogenes	-	1368	-	[352]
758	WP_111704216.1	Streptococcus pyogenes	-	1368	-	[352]
759	WP_111704663.1	Streptococcus pyogenes	-	1368	-	[352]
760	WP_111705078.1	Streptococcus pyogenes	-	1368	-	[352]
761	WP_111713801.1	Streptococcus pyogenes	-	1367	-	[352]
762	WP_129304756.1	Streptococcus pyogenes	-	1368	-	[352]
763	WP_129846771.1	Streptococcus pyogenes	-	1368	-	[352]
764	AAX71861.1	Streptococcus pyogenes MGAS6180	-	1368	-	[344]
765	WP_003088697.1	Streptococcus ratti	-	1370	-	[352]
766	-	Streptococcus ratti	SraCas9	1370	NGGD(A>T>G)GNN	[355]
767	WP_119877030.1	Streptococcus respiraculi	-	1370	-	[352]
768	WP_120171880.1	Streptococcus ruminantium	-	1124	-	[352]
769	WP_014634195.1	Streptococcus salivarius	-	1127	-	[352]
770	WP_111675746.1	Streptococcus sanguinis	-	1391	-	[352]
771	WP_037618037.1	Streptococcus sinensis	-	1122	-	[352]
772	-	Streptococcus sinensis	SsiCas9	1122	NHAAAAA	[355]
773	WP_061563899.1	Streptococcus sp. A12	-	1366	-	[352]
774	WP_123957750.1	Streptococcus sp. FDAARGOS_521	-	1370	-	[352]
775	WP_123947897.1	Streptococcus sp. FDAARGOS_522	-	1370	-	[352]
776	WP_002935602.1	Streptococcus suis	-	1122	-	[352]
777	WP_014637067.1	Streptococcus suis	-	1122	-	[352]
778	WP_024390729.1	Streptococcus suis	-	1380	-	[352]
779	WP_024409212.1	Streptococcus suis	-	1122	-	[352]
780	WP_011225725.1	Streptococcus thermophilus	-	1122	-	[352]
781	WP_011227028.1	Streptococcus thermophilus	-	1128	-	[352]
782	WP_011680957.1	Streptococcus thermophilus	-	1121	-	[352]
783	WP_011681470.1	Streptococcus thermophilus	-	1388	-	[352]
784	WP_014608134.1	Streptococcus thermophilus	-	1121	-	[352]
785	WP_014608595.1	Streptococcus thermophilus	-	1388	-	[352]
786	WP_014621379.1	Streptococcus thermophilus	-	1121	-	[352]
787	WP_014727388.1	Streptococcus thermophilus	-	1121	-	[352]
788	WP_014727651.1	Streptococcus thermophilus	-	1388	-	[352]
789	WP_023909534.1	Streptococcus thermophilus	-	1121	-	[352]
790	WP_024703962.1	Streptococcus thermophilus	-	1388	-	[352]
791	WP_024704047.1	Streptococcus thermophilus	-	1121	-	[352]
792	WP_059257345.1	Streptococcus thermophilus	-	1128	-	[352]
793	WP_065972475.1	Streptococcus thermophilus	-	1388	-	[352]
794	WP_087009798.1	Streptococcus thermophilus	-	1121	-	[352]
795	WP_095559301.1	Streptococcus thermophilus	-	1121	-	[352]
796	WP_101415585.1	Streptococcus thermophilus	-	1121	-	[352]
797	WP_111679519.1	Streptococcus thermophilus	-	1120	-	[352]
798	WP_111679672.1	Streptococcus thermophilus	-	1388	-	[352]
799	WP_113870396.1	Streptococcus thermophilus	-	1120	-	[352]
800	WP_116920169.1	Streptococcus thermophilus	-	1123	-	[352]
801	WP_128887992.1	Streptococcus thermophilus	-	1121	-	[352]
802	-	Streptococcus thermophilus LMD-9 CRISPR 3	St3Cas9	1388	-	Addgene plasmid # 68337 ; http://n2t.net/addgene:68337 ; RRID:Addgene_68337
803	WP_037591994.1	Streptococcus uberis	-	1126	-	[352]
804	WP_111673267.1	Streptococcus uberis	-	1369	-	[352]
805	WP_126429293.1	Streptococcus vestibularis	-	1128	-	[352]
806	-	Streptococcus_agalactiae_NEM316	Sag2Cas9	1377	NGGD(A>K)W(T>A)	[355]
807	-	Streptococcus_dysgalactiae_subsp._equisimilis_AC-2713	SdyCas9	1371	NGGNG	[355]
808	-	Streptococcus_gallolyticus_subsp._gallolyticus_ATCC_43143	SgaCas9	1371	NGGD(A>T>G)H(T>M)	[355]
809	-	Streptococcus_gordonii_str._Challis_substr._CH1	SgoCas9	1136	NNAAAG	[355]
810	-	Streptococcus_mutans_GS-5	SmuCas9	1345	NGGDT	[355]
811	-	Streptococcus_salivarius_JIM8777	SsaCas9	1127	NNAGAAA	[355]
812	-	Streptococcus_suis_D9	SsuCas9	1122	NH(T>M)AAAAA	[355]
813	-	Streptococcus_thermophilus_LMG_18311	Sth1ACas9	1122	NHGYRAA	[355]
814	WP_025058256.1	Sulfitobacter donghicola	-	1070	-	[341]
815	-	Sulfitobacter donghicola	SdoCas9	1070	NRRNTT	[355]
816	WP_126444802.1	Sulfuricystis multivorans	-	1123	-	[352]
817	KFL34573.1	Sulfurospirillum sp. SCADC	-	1048	-	[350]
818	-	Sutterella wadsworthensis	SwCas9	1422	-	Addgene plasmid # 68315 ; http://n2t.net/addgene:68315 ; RRID:Addgene_68315
819	SUO97023.1	Suttonella indologenes	SinCas9	1071	NGNNNNNN	[357]
820	WP_102995112.1	Tamlana carrageenivorans	-	1401	-	[352]
821	WP_060831628.1	Tannerella forsythia	-	1483	-	[341]
822	WP_095073413.1	Tenacibaculum jejuense	-	1295	-	[352]
823	WP_100211383.1	Tenacibaculum maritimum	-	1135	-	[352]
824	WP_095415415.1	Thermogutta terrifontis	-	1062	-	[352]
825	-	Tissierellia bacterium KA00581	TbaCas9	1400	NNNATTT	[355]
826	-	Tistrella mobilis	TmoCas9	1049	NNNNCCAA	[355]
827	WP_002681289.1	Treponema	-	1395	-	[352]
828	-	Treponema denticola	TdCas9	1395	-	Addgene plasmid # 68317 ; http://n2t.net/addgene:68317 ; RRID:Addgene_68317
829	WP_044978320.1	Treponema putidum	-	1395	-	[352]
830	-	Treponema putidum	TpuCas9	1395	NATAWN(A>T>S)	[355]
831	-	Treponema_denticola_ATCC_35405	TdeCas9	1395	NAAAAY	[355]
832	-	Turicibacter sp.	TspCas9	1107	NNAAACN	[355]
833	WP_068759260.1	Turicibacter sp. H121	-	1107	-	[352]
834	WP_066592711.1	Turicimonas muris	-	1422	-	-
835	WP_115377717.1	unclassified Sphingomonas	-	1106	-	[352]
836	WP_070235793.1	Urechidicola croceus	-	1350	-	[352]
837	WP_096550266.1	Ureibacillus thermosphaericus	-	1064	-	[352]
838	WP_076389496.1	Vaginimicrobium propionicum	-	1116	-	[340]
839	WP_077275696.1	Vagococcus penaei	-	1332	-	[352]
840	WP_077276356.1	Vagococcus penaei	-	1132	-	[352]
841	WP_071456514.1	Vagococcus teuberi	-	1335	-	[352]
842	WP_004694484.1	Veillonella parvula	-	1398	-	[352]
843	-	Veillonella parvula ATCC 17745	VpaCas9	1398	NATARCH	[355]
844	WP_095064669.1	Veillonella rodentium	-	1400	-	[352]
845	WP_011809011.1	Verminephrobacter eiseniae	-	1068	-	[352]
846	WP_065299424.1	Vibrio natriegens	-	1474	-	-
847	WP_013598930.1	Weeksella virosa	-	1440	-	[341]
848	-	Weeksella virosa	WviCas9	1440	HHAAATD	[355]
849	WP_108730630.1	Weissella cibaria	-	1488	-	[352]
850	WP_128735912.1	Weissella cibaria	-	1488	-	[352]
851	WP_076615834.1	Winogradskyella sp. J14-2	-	1134	-	[352]
852	WP_011139289.1	Wolinella succinogenes	-	1059	-	[352]
853	WP_011139431.1	Wolinella succinogenes	-	1409	-	-
854	-	Wolinella succinogenes	WsuCas9		NGG	[358]
855	WP_013073784.1	Zunongwangia profunda	-	1388	-	[352]
